# Supplementary material for: Endosomal LC3C-pathway selectively targets plasma membrane cargo for autophagic degradation
Source: Nat Commun. 2022 Jul 2;13:3812. doi: 10.1038/s41467-022-31465-3 (PMC9250516; doi:10.1038/s41467-022-31465-3)
Supplement: Supplementary file 4 — Supplementary Data 1 [file 41467_2022_31465_MOESM4_ESM.xlsx]

## Sheet: Sheet1
Supplementary Data 1: BioID data and analysis
Sheet
BioID_LC3B_LC3C	Proximal Interactors identified for LC3B and LC3C with FDR <1%
BioID_LocationClasssification	Subcellular localization annotation for all BioID proximal interactors (FDR<1%)
BioID_SecondaryLocation	Secondary subcellular localizations annotation for LC3B and LC3C specific BioID proximal interactors (FDR<1%)

## Sheet: BioID_LC3B_LC3C
Bait	PreyGene	Gene description
LC3B	AKAP11	A-kinase anchoring protein 11 [Source:HGNC Symbol;Acc:HGNC:369]
LC3B	ANKRD11	ankyrin repeat domain 11 [Source:HGNC Symbol;Acc:HGNC:21316]
LC3B	AP3B1	adaptor related protein complex 3 subunit beta 1 [Source:HGNC Symbol;Acc:HGNC:566]
LC3B	ATF7IP	activating transcription factor 7 interacting protein [Source:HGNC Symbol;Acc:HGNC:20092]
LC3B	ATG2A	autophagy related 2A [Source:HGNC Symbol;Acc:HGNC:29028]
LC3B	ATG3	autophagy related 3 [Source:HGNC Symbol;Acc:HGNC:20962]
LC3B	ATG7	autophagy related 7 [Source:HGNC Symbol;Acc:HGNC:16935]
LC3B	BEND3	BEN domain containing 3 [Source:HGNC Symbol;Acc:HGNC:23040]
LC3B	BIRC6	baculoviral IAP repeat containing 6 [Source:HGNC Symbol;Acc:HGNC:13516]
LC3B	BLM	BLM RecQ like helicase [Source:HGNC Symbol;Acc:HGNC:1058]
LC3B	BRIP1	BRCA1 interacting protein C-terminal helicase 1 [Source:HGNC Symbol;Acc:HGNC:20473]
LC3B	CAMSAP1	calmodulin regulated spectrin associated protein 1 [Source:HGNC Symbol;Acc:HGNC:19946]
LC3B	CAND1	cullin associated and neddylation dissociated 1 [Source:HGNC Symbol;Acc:HGNC:30688]
LC3B	CASP8AP2	caspase 8 associated protein 2 [Source:HGNC Symbol;Acc:HGNC:1510]
LC3B	CCDC47	coiled-coil domain containing 47 [Source:HGNC Symbol;Acc:HGNC:24856]
LC3B	CCPG1	cell cycle progression 1 [Source:HGNC Symbol;Acc:HGNC:24227]
LC3B	CDC37	cell division cycle 37, HSP90 cochaperone [Source:HGNC Symbol;Acc:HGNC:1735]
LC3B	CDK11A	cyclin dependent kinase 11A [Source:HGNC Symbol;Acc:HGNC:1730]
LC3B	CEBPZ	CCAAT enhancer binding protein zeta [Source:HGNC Symbol;Acc:HGNC:24218]
LC3B	CENPC	centromere protein C [Source:HGNC Symbol;Acc:HGNC:1854]
LC3B	CEP44	centrosomal protein 44 [Source:HGNC Symbol;Acc:HGNC:29356]
LC3B	CHMP5	charged multivesicular body protein 5 [Source:HGNC Symbol;Acc:HGNC:26942]
LC3B	CIAPIN1	cytokine induced apoptosis inhibitor 1 [Source:HGNC Symbol;Acc:HGNC:28050]
LC3B	COPA	COPI coat complex subunit alpha [Source:HGNC Symbol;Acc:HGNC:2230]
LC3B	COPG1	COPI coat complex subunit gamma 1 [Source:HGNC Symbol;Acc:HGNC:2236]
LC3B	CSE1L	chromosome segregation 1 like [Source:HGNC Symbol;Acc:HGNC:2431]
LC3B	CTCF	CCCTC-binding factor [Source:HGNC Symbol;Acc:HGNC:13723]
LC3B	DCP1A	decapping mRNA 1A [Source:HGNC Symbol;Acc:HGNC:18714]
LC3B	DDRGK1	DDRGK domain containing 1 [Source:HGNC Symbol;Acc:HGNC:16110]
LC3B	DDX24	DEAD-box helicase 24 [Source:HGNC Symbol;Acc:HGNC:13266]
LC3B	DGCR8	DGCR8 microprocessor complex subunit [Source:HGNC Symbol;Acc:HGNC:2847]
LC3B	DHX16	DEAH-box helicase 16 [Source:HGNC Symbol;Acc:HGNC:2739]
LC3B	DIS3	DIS3 homolog, exosome endoribonuclease and 3'-5' exoribonuclease [Source:HGNC Symbol;Acc:HGNC:20604]
LC3B	DNM1L	dynamin 1 like [Source:HGNC Symbol;Acc:HGNC:2973]
LC3B	DNTTIP2	deoxynucleotidyltransferase terminal interacting protein 2 [Source:HGNC Symbol;Acc:HGNC:24013]
LC3B	ECD	ecdysoneless cell cycle regulator [Source:HGNC Symbol;Acc:HGNC:17029]
LC3B	ECPAS	Ecm29 proteasome adaptor and scaffold [Source:HGNC Symbol;Acc:HGNC:29020]
LC3B	EHMT2	euchromatic histone lysine methyltransferase 2 [Source:HGNC Symbol;Acc:HGNC:14129]
LC3B	ELAC2	elaC ribonuclease Z 2 [Source:HGNC Symbol;Acc:HGNC:14198]
LC3B	ERCC5	ERCC excision repair 5, endonuclease [Source:HGNC Symbol;Acc:HGNC:3437]
LC3B	EXOSC9	exosome component 9 [Source:HGNC Symbol;Acc:HGNC:9137]
LC3B	FAM193A	family with sequence similarity 193 member A [Source:HGNC Symbol;Acc:HGNC:16822]
LC3B	GATAD2B	GATA zinc finger domain containing 2B [Source:HGNC Symbol;Acc:HGNC:30778]
LC3B	GMEB2	glucocorticoid modulatory element binding protein 2 [Source:HGNC Symbol;Acc:HGNC:4371]
LC3B	GTF2A1	general transcription factor IIA subunit 1 [Source:HGNC Symbol;Acc:HGNC:4646]
LC3B	GTF2E1	general transcription factor IIE subunit 1 [Source:HGNC Symbol;Acc:HGNC:4650]
LC3B	ICE2	interactor of little elongation complex ELL subunit 2 [Source:HGNC Symbol;Acc:HGNC:29885]
LC3B	IGF2R	insulin like growth factor 2 receptor [Source:HGNC Symbol;Acc:HGNC:5467]
LC3B	IPO5	importin 5 [Source:HGNC Symbol;Acc:HGNC:6402]
LC3B	JMY	junction mediating and regulatory protein, p53 cofactor [Source:HGNC Symbol;Acc:HGNC:28916]
LC3B	KEAP1	kelch like ECH associated protein 1 [Source:HGNC Symbol;Acc:HGNC:23177]
LC3B	KPNB1	karyopherin subunit beta 1 [Source:HGNC Symbol;Acc:HGNC:6400]
LC3B	LIN54	lin-54 DREAM MuvB core complex component [Source:HGNC Symbol;Acc:HGNC:25397]
LC3B	LIN9	lin-9 DREAM MuvB core complex component [Source:HGNC Symbol;Acc:HGNC:30830]
LC3B	LRBA	LPS responsive beige-like anchor protein [Source:HGNC Symbol;Acc:HGNC:1742]
LC3B	LTV1	LTV1 ribosome biogenesis factor [Source:HGNC Symbol;Acc:HGNC:21173]
LC3B	MBD3	methyl-CpG binding domain protein 3 [Source:HGNC Symbol;Acc:HGNC:6918]
LC3B	MED12	mediator complex subunit 12 [Source:HGNC Symbol;Acc:HGNC:11957]
LC3B	MITF	melanocyte inducing transcription factor [Source:HGNC Symbol;Acc:HGNC:7105]
LC3B	MLH1	mutL homolog 1 [Source:HGNC Symbol;Acc:HGNC:7127]
LC3B	MRTFA	myocardin related transcription factor A [Source:HGNC Symbol;Acc:HGNC:14334]
LC3B	MSH2	mutS homolog 2 [Source:HGNC Symbol;Acc:HGNC:7325]
LC3B	MTR	5-methyltetrahydrofolate-homocysteine methyltransferase [Source:HGNC Symbol;Acc:HGNC:7468]
LC3B	MYBL2	MYB proto-oncogene like 2 [Source:HGNC Symbol;Acc:HGNC:7548]
LC3B	NBR1	NBR1 autophagy cargo receptor [Source:HGNC Symbol;Acc:HGNC:6746]
LC3B	NCOA7	nuclear receptor coactivator 7 [Source:HGNC Symbol;Acc:HGNC:21081]
LC3B	NEK9	NIMA related kinase 9 [Source:HGNC Symbol;Acc:HGNC:18591]
LC3B	NRBF2	nuclear receptor binding factor 2 [Source:HGNC Symbol;Acc:HGNC:19692]
LC3B	NSUN2	NOP2/Sun RNA methyltransferase 2 [Source:HGNC Symbol;Acc:HGNC:25994]
LC3B	OFD1	OFD1 centriole and centriolar satellite protein [Source:HGNC Symbol;Acc:HGNC:2567]
LC3B	PATJ	PATJ crumbs cell polarity complex component [Source:HGNC Symbol;Acc:HGNC:28881]
LC3B	PLA2G4A	phospholipase A2 group IVA [Source:HGNC Symbol;Acc:HGNC:9035]
LC3B	POLA1	DNA polymerase alpha 1, catalytic subunit [Source:HGNC Symbol;Acc:HGNC:9173]
LC3B	POLD3	DNA polymerase delta 3, accessory subunit [Source:HGNC Symbol;Acc:HGNC:20932]
LC3B	PPAN-P2RY11	PPAN-P2RY11 readthrough [Source:HGNC Symbol;Acc:HGNC:33526]
LC3B	PPP4R3A	protein phosphatase 4 regulatory subunit 3A [Source:HGNC Symbol;Acc:HGNC:20219]
LC3B	PPP4R3B	protein phosphatase 4 regulatory subunit 3B [Source:HGNC Symbol;Acc:HGNC:29267]
LC3B	PRMT9	protein arginine methyltransferase 9 [Source:HGNC Symbol;Acc:HGNC:25099]
LC3B	RAD18	RAD18 E3 ubiquitin protein ligase [Source:HGNC Symbol;Acc:HGNC:18278]
LC3B	RBM33	RNA binding motif protein 33 [Source:HGNC Symbol;Acc:HGNC:27223]
LC3B	RETREG1	reticulophagy regulator 1 [Source:HGNC Symbol;Acc:HGNC:25964]
LC3B	RTCB	RNA 2',3'-cyclic phosphate and 5'-OH ligase [Source:HGNC Symbol;Acc:HGNC:26935]
LC3B	SBNO1	strawberry notch homolog 1 [Source:HGNC Symbol;Acc:HGNC:22973]
LC3B	SCYL3	SCY1 like pseudokinase 3 [Source:HGNC Symbol;Acc:HGNC:19285]
LC3B	SDAD1	SDA1 domain containing 1 [Source:HGNC Symbol;Acc:HGNC:25537]
LC3B	SEC24B	SEC24 homolog B, COPII coat complex component [Source:HGNC Symbol;Acc:HGNC:10704]
LC3B	SMARCAD1	SWI/SNF-related, matrix-associated actin-dependent regulator of chromatin, subfamily a, containing DEAD/H box 1 [Source:HGNC Symbol;Acc:HGNC:18398]
LC3B	SPECC1	sperm antigen with calponin homology and coiled-coil domains 1 [Source:HGNC Symbol;Acc:HGNC:30615]
LC3B	SQSTM1	sequestosome 1 [Source:NCBI gene (formerly Entrezgene);Acc:8878]
LC3B	SRPRA	SRP receptor subunit alpha [Source:HGNC Symbol;Acc:HGNC:11307]
LC3B	STAG1	stromal antigen 1 [Source:HGNC Symbol;Acc:HGNC:11354]
LC3B	STAG2	stromal antigen 2 [Source:HGNC Symbol;Acc:HGNC:11355]
LC3B	STON2	stonin 2 [Source:HGNC Symbol;Acc:HGNC:30652]
LC3B	SUPT5H	SPT5 homolog, DSIF elongation factor subunit [Source:HGNC Symbol;Acc:HGNC:11469]
LC3B	SYAP1	synapse associated protein 1 [Source:HGNC Symbol;Acc:HGNC:16273]
LC3B	SYMPK	symplekin [Source:HGNC Symbol;Acc:HGNC:22935]
LC3B	TAF1	TATA-box binding protein associated factor 1 [Source:HGNC Symbol;Acc:HGNC:11535]
LC3B	TBC1D15	TBC1 domain family member 15 [Source:HGNC Symbol;Acc:HGNC:25694]
LC3B	TBL3	transducin beta like 3 [Source:HGNC Symbol;Acc:HGNC:11587]
LC3B	TEX10	testis expressed 10 [Source:HGNC Symbol;Acc:HGNC:25988]
LC3B	TEX2	testis expressed 2 [Source:HGNC Symbol;Acc:HGNC:30884]
LC3B	TEX264	testis expressed 264, ER-phagy receptor [Source:HGNC Symbol;Acc:HGNC:30247]
LC3B	TFCP2	transcription factor CP2 [Source:HGNC Symbol;Acc:HGNC:11748]
LC3B	TMF1	TATA element modulatory factor 1 [Source:HGNC Symbol;Acc:HGNC:11870]
LC3B	TRIML2	tripartite motif family like 2 [Source:HGNC Symbol;Acc:HGNC:26378]
LC3B	TSR1	TSR1 ribosome maturation factor [Source:HGNC Symbol;Acc:HGNC:25542]
LC3B	TTC28	tetratricopeptide repeat domain 28 [Source:HGNC Symbol;Acc:HGNC:29179]
LC3B	UBP1	upstream binding protein 1 [Source:HGNC Symbol;Acc:HGNC:12507]
LC3B	UBR4	ubiquitin protein ligase E3 component n-recognin 4 [Source:HGNC Symbol;Acc:HGNC:30313]
LC3B	UBR5	ubiquitin protein ligase E3 component n-recognin 5 [Source:HGNC Symbol;Acc:HGNC:16806]
LC3B	URB1	URB1 ribosome biogenesis homolog [Source:HGNC Symbol;Acc:HGNC:17344]
LC3B	USP34	ubiquitin specific peptidase 34 [Source:HGNC Symbol;Acc:HGNC:20066]
LC3B	UTP3	UTP3 small subunit processome component [Source:HGNC Symbol;Acc:HGNC:24477]
LC3B	VIRMA	vir like m6A methyltransferase associated [Source:HGNC Symbol;Acc:HGNC:24500]
LC3B	WDR11	WD repeat domain 11 [Source:HGNC Symbol;Acc:HGNC:13831]
LC3B	WRN	WRN RecQ like helicase [Source:HGNC Symbol;Acc:HGNC:12791]
LC3B	XPC	XPC complex subunit, DNA damage recognition and repair factor [Source:HGNC Symbol;Acc:HGNC:12816]
LC3B	ZNF106	zinc finger protein 106 [Source:HGNC Symbol;Acc:HGNC:12886]
LC3B	ZNF622	zinc finger protein 622 [Source:HGNC Symbol;Acc:HGNC:30958]
LC3B	AAK1	AP2 associated kinase 1 [Source:HGNC Symbol;Acc:HGNC:19679]
LC3B	ACLY	ATP citrate lyase [Source:HGNC Symbol;Acc:HGNC:115]
LC3B	AFTPH	aftiphilin [Source:HGNC Symbol;Acc:HGNC:25951]
LC3B	ANAPC1	anaphase promoting complex subunit 1 [Source:HGNC Symbol;Acc:HGNC:19988]
LC3B	ANAPC4	anaphase promoting complex subunit 4 [Source:HGNC Symbol;Acc:HGNC:19990]
LC3B	ANKRD28	ankyrin repeat domain 28 [Source:HGNC Symbol;Acc:HGNC:29024]
LC3B	AP1B1	adaptor related protein complex 1 subunit beta 1 [Source:HGNC Symbol;Acc:HGNC:554]
LC3B	AP2B1	adaptor related protein complex 2 subunit beta 1 [Source:HGNC Symbol;Acc:HGNC:563]
LC3B	ATAD2	ATPase family AAA domain containing 2 [Source:HGNC Symbol;Acc:HGNC:30123]
LC3B	ATP6V1A	ATPase H+ transporting V1 subunit A [Source:HGNC Symbol;Acc:HGNC:851]
LC3B	AVL9	AVL9 cell migration associated [Source:HGNC Symbol;Acc:HGNC:28994]
LC3B	BMS1	BMS1 ribosome biogenesis factor [Source:HGNC Symbol;Acc:HGNC:23505]
LC3B	BRD7	bromodomain containing 7 [Source:HGNC Symbol;Acc:HGNC:14310]
LC3B	BRD8	bromodomain containing 8 [Source:HGNC Symbol;Acc:HGNC:19874]
LC3B	BTAF1	B-TFIID TATA-box binding protein associated factor 1 [Source:HGNC Symbol;Acc:HGNC:17307]
LC3B	BTF3	basic transcription factor 3 [Source:HGNC Symbol;Acc:HGNC:1125]
LC3B	BUB1	BUB1 mitotic checkpoint serine/threonine kinase [Source:HGNC Symbol;Acc:HGNC:1148]
LC3B	C11orf58	chromosome 11 open reading frame 58 [Source:HGNC Symbol;Acc:HGNC:16990]
LC3B	CACTIN	cactin, spliceosome C complex subunit [Source:HGNC Symbol;Acc:HGNC:29938]
LC3B	CARMIL1	capping protein regulator and myosin 1 linker 1 [Source:HGNC Symbol;Acc:HGNC:21581]
LC3B	CCDC25	coiled-coil domain containing 25 [Source:HGNC Symbol;Acc:HGNC:25591]
LC3B	CD2BP2	CD2 cytoplasmic tail binding protein 2 [Source:HGNC Symbol;Acc:HGNC:1656]
LC3B	CDC25B	cell division cycle 25B [Source:HGNC Symbol;Acc:HGNC:1726]
LC3B	CDK5RAP3	CDK5 regulatory subunit associated protein 3 [Source:HGNC Symbol;Acc:HGNC:18673]
LC3B	CEP97	centrosomal protein 97 [Source:HGNC Symbol;Acc:HGNC:26244]
LC3B	CLSPN	claspin [Source:HGNC Symbol;Acc:HGNC:19715]
LC3B	COPB2	COPI coat complex subunit beta 2 [Source:HGNC Symbol;Acc:HGNC:2232]
LC3B	CSTF2T	cleavage stimulation factor subunit 2 tau variant [Source:HGNC Symbol;Acc:HGNC:17086]
LC3B	CTNNA1	catenin alpha 1 [Source:HGNC Symbol;Acc:HGNC:2509]
LC3B	DCTN2	dynactin subunit 2 [Source:HGNC Symbol;Acc:HGNC:2712]
LC3B	DDX27	DEAD-box helicase 27 [Source:HGNC Symbol;Acc:HGNC:15837]
LC3B	DDX54	DEAD-box helicase 54 [Source:HGNC Symbol;Acc:HGNC:20084]
LC3B	DENND4C	DENN domain containing 4C [Source:HGNC Symbol;Acc:HGNC:26079]
LC3B	DHX29	DExH-box helicase 29 [Source:HGNC Symbol;Acc:HGNC:15815]
LC3B	DHX38	DEAH-box helicase 38 [Source:HGNC Symbol;Acc:HGNC:17211]
LC3B	DNAJC8	DnaJ heat shock protein family (Hsp40) member C8 [Source:HGNC Symbol;Acc:HGNC:15470]
LC3B	DNMBP	dynamin binding protein [Source:HGNC Symbol;Acc:HGNC:30373]
LC3B	DRG1	developmentally regulated GTP binding protein 1 [Source:HGNC Symbol;Acc:HGNC:3029]
LC3B	EIF2AK3	eukaryotic translation initiation factor 2 alpha kinase 3 [Source:HGNC Symbol;Acc:HGNC:3255]
LC3B	EIF4ENIF1	eukaryotic translation initiation factor 4E nuclear import factor 1 [Source:HGNC Symbol;Acc:HGNC:16687]
LC3B	EIF5B	eukaryotic translation initiation factor 5B [Source:HGNC Symbol;Acc:HGNC:30793]
LC3B	ELP1	elongator acetyltransferase complex subunit 1 [Source:HGNC Symbol;Acc:HGNC:5959]
LC3B	ENTR1	endosome associated trafficking regulator 1 [Source:HGNC Symbol;Acc:HGNC:10667]
LC3B	ETF1	eukaryotic translation termination factor 1 [Source:HGNC Symbol;Acc:HGNC:3477]
LC3B	FGFR1OP	Fibroblast Growth Factor Receptor 1 Oncogene Partner
LC3B	FKBP15	FKBP prolyl isomerase family member 15 [Source:HGNC Symbol;Acc:HGNC:23397]
LC3B	FMNL1	formin like 1 [Source:HGNC Symbol;Acc:HGNC:1212]
LC3B	FYCO1	FYVE and coiled-coil domain autophagy adaptor 1 [Source:HGNC Symbol;Acc:HGNC:14673]
LC3B	GART	phosphoribosylglycinamide formyltransferase, phosphoribosylglycinamide synthetase, phosphoribosylaminoimidazole synthetase [Source:HGNC Symbol;Acc:HGNC:4163]
LC3B	GDI2	GDP dissociation inhibitor 2 [Source:HGNC Symbol;Acc:HGNC:4227]
LC3B	GMPS	guanine monophosphate synthase [Source:HGNC Symbol;Acc:HGNC:4378]
LC3B	GPKOW	G-patch domain and KOW motifs [Source:HGNC Symbol;Acc:HGNC:30677]
LC3B	GRAMD1B	GRAM domain containing 1B [Source:HGNC Symbol;Acc:HGNC:29214]
LC3B	GTF2E2	general transcription factor IIE subunit 2 [Source:HGNC Symbol;Acc:HGNC:4651]
LC3B	HAT1	histone acetyltransferase 1 [Source:HGNC Symbol;Acc:HGNC:4821]
LC3B	HBS1L	HBS1 like translational GTPase [Source:HGNC Symbol;Acc:HGNC:4834]
LC3B	HEATR5A	HEAT repeat containing 5A [Source:HGNC Symbol;Acc:HGNC:20276]
LC3B	HEATR5B	HEAT repeat containing 5B [Source:HGNC Symbol;Acc:HGNC:29273]
LC3B	HMGXB4	HMG-box containing 4 [Source:HGNC Symbol;Acc:HGNC:5003]
LC3B	HUWE1	HECT, UBA and WWE domain containing E3 ubiquitin protein ligase 1 [Source:HGNC Symbol;Acc:HGNC:30892]
LC3B	IBTK	inhibitor of Bruton tyrosine kinase [Source:HGNC Symbol;Acc:HGNC:17853]
LC3B	INPPL1	inositol polyphosphate phosphatase like 1 [Source:HGNC Symbol;Acc:HGNC:6080]
LC3B	INTS1	integrator complex subunit 1 [Source:HGNC Symbol;Acc:HGNC:24555]
LC3B	IPO9	importin 9 [Source:HGNC Symbol;Acc:HGNC:19425]
LC3B	IRGQ	immunity related GTPase Q [Source:HGNC Symbol;Acc:HGNC:24868]
LC3B	IST1	IST1 factor associated with ESCRT-III [Source:HGNC Symbol;Acc:HGNC:28977]
LC3B	KIDINS220	kinase D interacting substrate 220 [Source:HGNC Symbol;Acc:HGNC:29508]
LC3B	KIF4A	kinesin family member 4A [Source:HGNC Symbol;Acc:HGNC:13339]
LC3B	KLC2	kinesin light chain 2 [Source:HGNC Symbol;Acc:HGNC:20716]
LC3B	KLHL22	kelch like family member 22 [Source:HGNC Symbol;Acc:HGNC:25888]
LC3B	MAP1B	microtubule associated protein 1B [Source:HGNC Symbol;Acc:HGNC:6836]
LC3B	MARS1	methionyl-tRNA synthetase 1 [Source:HGNC Symbol;Acc:HGNC:6898]
LC3B	MATR3	matrin 3 [Source:NCBI gene (formerly Entrezgene);Acc:9782]
LC3B	MEPCE	methylphosphate capping enzyme [Source:HGNC Symbol;Acc:HGNC:20247]
LC3B	MICAL3	microtubule associated monooxygenase, calponin and LIM domain containing 3 [Source:HGNC Symbol;Acc:HGNC:24694]
LC3B	MPHOSPH10	M-phase phosphoprotein 10 [Source:HGNC Symbol;Acc:HGNC:7213]
LC3B	MSH3	mutS homolog 3 [Source:HGNC Symbol;Acc:HGNC:7326]
LC3B	MTARC1	mitochondrial amidoxime reducing component 1 [Source:HGNC Symbol;Acc:HGNC:26189]
LC3B	MTREX	Mtr4 exosome RNA helicase [Source:HGNC Symbol;Acc:HGNC:18734]
LC3B	MYCBP2	MYC binding protein 2 [Source:HGNC Symbol;Acc:HGNC:23386]
LC3B	MYO9B	myosin IXB [Source:HGNC Symbol;Acc:HGNC:7609]
LC3B	NASP	nuclear autoantigenic sperm protein [Source:HGNC Symbol;Acc:HGNC:7644]
LC3B	NEDD4	NEDD4 E3 ubiquitin protein ligase [Source:HGNC Symbol;Acc:HGNC:7727]
LC3B	NELFA	negative elongation factor complex member A [Source:HGNC Symbol;Acc:HGNC:12768]
LC3B	NELFE	negative elongation factor complex member E [Source:HGNC Symbol;Acc:HGNC:13974]
LC3B	NEPRO	nucleolus and neural progenitor protein [Source:HGNC Symbol;Acc:HGNC:24496]
LC3B	NOC3L	NOC3 like DNA replication regulator [Source:HGNC Symbol;Acc:HGNC:24034]
LC3B	NOP14	NOP14 nucleolar protein [Source:HGNC Symbol;Acc:HGNC:16821]
LC3B	NSMAF	neutral sphingomyelinase activation associated factor [Source:HGNC Symbol;Acc:HGNC:8017]
LC3B	OGA	O-GlcNAcase [Source:HGNC Symbol;Acc:HGNC:7056]
LC3B	PACS1	phosphofurin acidic cluster sorting protein 1 [Source:HGNC Symbol;Acc:HGNC:30032]
LC3B	PARD3	par-3 family cell polarity regulator [Source:HGNC Symbol;Acc:HGNC:16051]
LC3B	PDCD4	programmed cell death 4 [Source:HGNC Symbol;Acc:HGNC:8763]
LC3B	PDS5A	PDS5 cohesin associated factor A [Source:HGNC Symbol;Acc:HGNC:29088]
LC3B	PDS5B	PDS5 cohesin associated factor B [Source:HGNC Symbol;Acc:HGNC:20418]
LC3B	PDXDC1	pyridoxal dependent decarboxylase domain containing 1 [Source:HGNC Symbol;Acc:HGNC:28995]
LC3B	PDZD8	PDZ domain containing 8 [Source:HGNC Symbol;Acc:HGNC:26974]
LC3B	PEX5	peroxisomal biogenesis factor 5 [Source:HGNC Symbol;Acc:HGNC:9719]
LC3B	PGRMC1	progesterone receptor membrane component 1 [Source:HGNC Symbol;Acc:HGNC:16090]
LC3B	PHIP	pleckstrin homology domain interacting protein [Source:HGNC Symbol;Acc:HGNC:15673]
LC3B	PRIM2	DNA primase subunit 2 [Source:HGNC Symbol;Acc:HGNC:9370]
LC3B	PRKCI	protein kinase C iota [Source:HGNC Symbol;Acc:HGNC:9404]
LC3B	PSMC4	proteasome 26S subunit, ATPase 4 [Source:HGNC Symbol;Acc:HGNC:9551]
LC3B	PSME3IP1	proteasome activator subunit 3 interacting protein 1 [Source:HGNC Symbol;Acc:HGNC:29856]
LC3B	PTPN23	protein tyrosine phosphatase non-receptor type 23 [Source:HGNC Symbol;Acc:HGNC:14406]
LC3B	RAB3GAP1	RAB3 GTPase activating protein catalytic subunit 1 [Source:HGNC Symbol;Acc:HGNC:17063]
LC3B	RAB3GAP2	RAB3 GTPase activating non-catalytic protein subunit 2 [Source:HGNC Symbol;Acc:HGNC:17168]
LC3B	RBM19	RNA binding motif protein 19 [Source:HGNC Symbol;Acc:HGNC:29098]
LC3B	RTF1	RTF1 homolog, Paf1/RNA polymerase II complex component [Source:HGNC Symbol;Acc:HGNC:28996]
LC3B	SCYL1	SCY1 like pseudokinase 1 [Source:HGNC Symbol;Acc:HGNC:14372]
LC3B	SEC23A	SEC23 homolog A, COPII coat complex component [Source:HGNC Symbol;Acc:HGNC:10701]
LC3B	SKA3	spindle and kinetochore associated complex subunit 3 [Source:HGNC Symbol;Acc:HGNC:20262]
LC3B	SLTM	SAFB like transcription modulator [Source:HGNC Symbol;Acc:HGNC:20709]
LC3B	SPAG9	sperm associated antigen 9 [Source:HGNC Symbol;Acc:HGNC:14524]
LC3B	SRBD1	S1 RNA binding domain 1 [Source:HGNC Symbol;Acc:HGNC:25521]
LC3B	SRP54	signal recognition particle 54 [Source:HGNC Symbol;Acc:HGNC:11301]
LC3B	SSRP1	structure specific recognition protein 1 [Source:HGNC Symbol;Acc:HGNC:11327]
LC3B	STRN3	striatin 3 [Source:HGNC Symbol;Acc:HGNC:15720]
LC3B	STRN4	striatin 4 [Source:HGNC Symbol;Acc:HGNC:15721]
LC3B	SYNRG	synergin gamma [Source:HGNC Symbol;Acc:HGNC:557]
LC3B	SZT2	SZT2 subunit of KICSTOR complex [Source:HGNC Symbol;Acc:HGNC:29040]
LC3B	TADA3	transcriptional adaptor 3 [Source:HGNC Symbol;Acc:HGNC:19422]
LC3B	TBC1D2B	TBC1 domain family member 2B [Source:HGNC Symbol;Acc:HGNC:29183]
LC3B	TBC1D5	TBC1 domain family member 5 [Source:HGNC Symbol;Acc:HGNC:19166]
LC3B	TMOD3	tropomodulin 3 [Source:HGNC Symbol;Acc:HGNC:11873]
LC3B	TTC1	tetratricopeptide repeat domain 1 [Source:HGNC Symbol;Acc:HGNC:12391]
LC3B	TUBA1A	tubulin alpha 1a [Source:HGNC Symbol;Acc:HGNC:20766]
LC3B	TUBB6	tubulin beta 6 class V [Source:HGNC Symbol;Acc:HGNC:20776]
LC3B	UBA2	ubiquitin like modifier activating enzyme 2 [Source:HGNC Symbol;Acc:HGNC:30661]
LC3B	UBE2O	ubiquitin conjugating enzyme E2 O [Source:HGNC Symbol;Acc:HGNC:29554]
LC3B	UBN1	ubinuclein 1 [Source:HGNC Symbol;Acc:HGNC:12506]
LC3B	UHRF1BP1	UHRF1 binding protein 1 [Source:HGNC Symbol;Acc:HGNC:21216]
LC3B	VARS1	valyl-tRNA synthetase 1 [Source:HGNC Symbol;Acc:HGNC:12651]
LC3B	WASHC2A	WASH complex subunit 2A [Source:HGNC Symbol;Acc:HGNC:23416]
LC3B	WDHD1	WD repeat and HMG-box DNA binding protein 1 [Source:HGNC Symbol;Acc:HGNC:23170]
LC3B	WDR44	WD repeat domain 44 [Source:HGNC Symbol;Acc:HGNC:30512]
LC3B	WDR45	WD repeat domain 45 [Source:HGNC Symbol;Acc:HGNC:28912]
LC3B	XPO1	exportin 1 [Source:HGNC Symbol;Acc:HGNC:12825]
LC3B	XPO5	exportin 5 [Source:HGNC Symbol;Acc:HGNC:17675]
LC3B	XRCC5	X-ray repair cross complementing 5 [Source:HGNC Symbol;Acc:HGNC:12833]
LC3B	YIPF3	Yip1 domain family member 3 [Source:HGNC Symbol;Acc:HGNC:21023]
LC3B	ZC3H7A	zinc finger CCCH-type containing 7A [Source:HGNC Symbol;Acc:HGNC:30959]
LC3B	ZFYVE16	zinc finger FYVE-type containing 16 [Source:HGNC Symbol;Acc:HGNC:20756]
LC3B	ZMYM3	zinc finger MYM-type containing 3 [Source:HGNC Symbol;Acc:HGNC:13054]
LC3B	ZNF131	zinc finger protein 131 [Source:HGNC Symbol;Acc:HGNC:12915]
LC3C	AKAP11	A-kinase anchoring protein 11 [Source:HGNC Symbol;Acc:HGNC:369]
LC3C	ANKRD11	ankyrin repeat domain 11 [Source:HGNC Symbol;Acc:HGNC:21316]
LC3C	AP3B1	adaptor related protein complex 3 subunit beta 1 [Source:HGNC Symbol;Acc:HGNC:566]
LC3C	ATF7IP	activating transcription factor 7 interacting protein [Source:HGNC Symbol;Acc:HGNC:20092]
LC3C	ATG2A	autophagy related 2A [Source:HGNC Symbol;Acc:HGNC:29028]
LC3C	ATG3	autophagy related 3 [Source:HGNC Symbol;Acc:HGNC:20962]
LC3C	ATG7	autophagy related 7 [Source:HGNC Symbol;Acc:HGNC:16935]
LC3C	BEND3	BEN domain containing 3 [Source:HGNC Symbol;Acc:HGNC:23040]
LC3C	BIRC6	baculoviral IAP repeat containing 6 [Source:HGNC Symbol;Acc:HGNC:13516]
LC3C	BLM	BLM RecQ like helicase [Source:HGNC Symbol;Acc:HGNC:1058]
LC3C	BRIP1	BRCA1 interacting protein C-terminal helicase 1 [Source:HGNC Symbol;Acc:HGNC:20473]
LC3C	CAMSAP1	calmodulin regulated spectrin associated protein 1 [Source:HGNC Symbol;Acc:HGNC:19946]
LC3C	CAND1	cullin associated and neddylation dissociated 1 [Source:HGNC Symbol;Acc:HGNC:30688]
LC3C	CASP8AP2	caspase 8 associated protein 2 [Source:HGNC Symbol;Acc:HGNC:1510]
LC3C	CCDC47	coiled-coil domain containing 47 [Source:HGNC Symbol;Acc:HGNC:24856]
LC3C	CCPG1	cell cycle progression 1 [Source:HGNC Symbol;Acc:HGNC:24227]
LC3C	CDC37	cell division cycle 37, HSP90 cochaperone [Source:HGNC Symbol;Acc:HGNC:1735]
LC3C	CDK11A	cyclin dependent kinase 11A [Source:HGNC Symbol;Acc:HGNC:1730]
LC3C	CEBPZ	CCAAT enhancer binding protein zeta [Source:HGNC Symbol;Acc:HGNC:24218]
LC3C	CENPC	centromere protein C [Source:HGNC Symbol;Acc:HGNC:1854]
LC3C	CEP44	centrosomal protein 44 [Source:HGNC Symbol;Acc:HGNC:29356]
LC3C	CHMP5	charged multivesicular body protein 5 [Source:HGNC Symbol;Acc:HGNC:26942]
LC3C	CIAPIN1	cytokine induced apoptosis inhibitor 1 [Source:HGNC Symbol;Acc:HGNC:28050]
LC3C	COPA	COPI coat complex subunit alpha [Source:HGNC Symbol;Acc:HGNC:2230]
LC3C	COPG1	COPI coat complex subunit gamma 1 [Source:HGNC Symbol;Acc:HGNC:2236]
LC3C	CSE1L	chromosome segregation 1 like [Source:HGNC Symbol;Acc:HGNC:2431]
LC3C	CTCF	CCCTC-binding factor [Source:HGNC Symbol;Acc:HGNC:13723]
LC3C	DCP1A	decapping mRNA 1A [Source:HGNC Symbol;Acc:HGNC:18714]
LC3C	DDRGK1	DDRGK domain containing 1 [Source:HGNC Symbol;Acc:HGNC:16110]
LC3C	DDX24	DEAD-box helicase 24 [Source:HGNC Symbol;Acc:HGNC:13266]
LC3C	DGCR8	DGCR8 microprocessor complex subunit [Source:HGNC Symbol;Acc:HGNC:2847]
LC3C	DHX16	DEAH-box helicase 16 [Source:HGNC Symbol;Acc:HGNC:2739]
LC3C	DIS3	DIS3 homolog, exosome endoribonuclease and 3'-5' exoribonuclease [Source:HGNC Symbol;Acc:HGNC:20604]
LC3C	DNM1L	dynamin 1 like [Source:HGNC Symbol;Acc:HGNC:2973]
LC3C	DNTTIP2	deoxynucleotidyltransferase terminal interacting protein 2 [Source:HGNC Symbol;Acc:HGNC:24013]
LC3C	ECD	ecdysoneless cell cycle regulator [Source:HGNC Symbol;Acc:HGNC:17029]
LC3C	ECPAS	Ecm29 proteasome adaptor and scaffold [Source:HGNC Symbol;Acc:HGNC:29020]
LC3C	EHMT2	euchromatic histone lysine methyltransferase 2 [Source:HGNC Symbol;Acc:HGNC:14129]
LC3C	ELAC2	elaC ribonuclease Z 2 [Source:HGNC Symbol;Acc:HGNC:14198]
LC3C	ERCC5	ERCC excision repair 5, endonuclease [Source:HGNC Symbol;Acc:HGNC:3437]
LC3C	EXOSC9	exosome component 9 [Source:HGNC Symbol;Acc:HGNC:9137]
LC3C	FAM193A	family with sequence similarity 193 member A [Source:HGNC Symbol;Acc:HGNC:16822]
LC3C	GATAD2B	GATA zinc finger domain containing 2B [Source:HGNC Symbol;Acc:HGNC:30778]
LC3C	GMEB2	glucocorticoid modulatory element binding protein 2 [Source:HGNC Symbol;Acc:HGNC:4371]
LC3C	GTF2A1	general transcription factor IIA subunit 1 [Source:HGNC Symbol;Acc:HGNC:4646]
LC3C	GTF2E1	general transcription factor IIE subunit 1 [Source:HGNC Symbol;Acc:HGNC:4650]
LC3C	ICE2	interactor of little elongation complex ELL subunit 2 [Source:HGNC Symbol;Acc:HGNC:29885]
LC3C	IGF2R	insulin like growth factor 2 receptor [Source:HGNC Symbol;Acc:HGNC:5467]
LC3C	IPO5	importin 5 [Source:HGNC Symbol;Acc:HGNC:6402]
LC3C	JMY	junction mediating and regulatory protein, p53 cofactor [Source:HGNC Symbol;Acc:HGNC:28916]
LC3C	KEAP1	kelch like ECH associated protein 1 [Source:HGNC Symbol;Acc:HGNC:23177]
LC3C	KPNB1	karyopherin subunit beta 1 [Source:HGNC Symbol;Acc:HGNC:6400]
LC3C	LIN54	lin-54 DREAM MuvB core complex component [Source:HGNC Symbol;Acc:HGNC:25397]
LC3C	LIN9	lin-9 DREAM MuvB core complex component [Source:HGNC Symbol;Acc:HGNC:30830]
LC3C	LRBA	LPS responsive beige-like anchor protein [Source:HGNC Symbol;Acc:HGNC:1742]
LC3C	LTV1	LTV1 ribosome biogenesis factor [Source:HGNC Symbol;Acc:HGNC:21173]
LC3C	MBD3	methyl-CpG binding domain protein 3 [Source:HGNC Symbol;Acc:HGNC:6918]
LC3C	MED12	mediator complex subunit 12 [Source:HGNC Symbol;Acc:HGNC:11957]
LC3C	MITF	melanocyte inducing transcription factor [Source:HGNC Symbol;Acc:HGNC:7105]
LC3C	MLH1	mutL homolog 1 [Source:HGNC Symbol;Acc:HGNC:7127]
LC3C	MRTFA	myocardin related transcription factor A [Source:HGNC Symbol;Acc:HGNC:14334]
LC3C	MSH2	mutS homolog 2 [Source:HGNC Symbol;Acc:HGNC:7325]
LC3C	MTR	5-methyltetrahydrofolate-homocysteine methyltransferase [Source:HGNC Symbol;Acc:HGNC:7468]
LC3C	MYBL2	MYB proto-oncogene like 2 [Source:HGNC Symbol;Acc:HGNC:7548]
LC3C	NBR1	NBR1 autophagy cargo receptor [Source:HGNC Symbol;Acc:HGNC:6746]
LC3C	NCOA7	nuclear receptor coactivator 7 [Source:HGNC Symbol;Acc:HGNC:21081]
LC3C	NEK9	NIMA related kinase 9 [Source:HGNC Symbol;Acc:HGNC:18591]
LC3C	NRBF2	nuclear receptor binding factor 2 [Source:HGNC Symbol;Acc:HGNC:19692]
LC3C	NSUN2	NOP2/Sun RNA methyltransferase 2 [Source:HGNC Symbol;Acc:HGNC:25994]
LC3C	OFD1	OFD1 centriole and centriolar satellite protein [Source:HGNC Symbol;Acc:HGNC:2567]
LC3C	PATJ	PATJ crumbs cell polarity complex component [Source:HGNC Symbol;Acc:HGNC:28881]
LC3C	PLA2G4A	phospholipase A2 group IVA [Source:HGNC Symbol;Acc:HGNC:9035]
LC3C	POLA1	DNA polymerase alpha 1, catalytic subunit [Source:HGNC Symbol;Acc:HGNC:9173]
LC3C	POLD3	DNA polymerase delta 3, accessory subunit [Source:HGNC Symbol;Acc:HGNC:20932]
LC3C	PPAN-P2RY11	PPAN-P2RY11 readthrough [Source:HGNC Symbol;Acc:HGNC:33526]
LC3C	PPP4R3A	protein phosphatase 4 regulatory subunit 3A [Source:HGNC Symbol;Acc:HGNC:20219]
LC3C	PPP4R3B	protein phosphatase 4 regulatory subunit 3B [Source:HGNC Symbol;Acc:HGNC:29267]
LC3C	PRMT9	protein arginine methyltransferase 9 [Source:HGNC Symbol;Acc:HGNC:25099]
LC3C	RAD18	RAD18 E3 ubiquitin protein ligase [Source:HGNC Symbol;Acc:HGNC:18278]
LC3C	RBM33	RNA binding motif protein 33 [Source:HGNC Symbol;Acc:HGNC:27223]
LC3C	RETREG1	reticulophagy regulator 1 [Source:HGNC Symbol;Acc:HGNC:25964]
LC3C	RTCB	RNA 2',3'-cyclic phosphate and 5'-OH ligase [Source:HGNC Symbol;Acc:HGNC:26935]
LC3C	SBNO1	strawberry notch homolog 1 [Source:HGNC Symbol;Acc:HGNC:22973]
LC3C	SCYL3	SCY1 like pseudokinase 3 [Source:HGNC Symbol;Acc:HGNC:19285]
LC3C	SDAD1	SDA1 domain containing 1 [Source:HGNC Symbol;Acc:HGNC:25537]
LC3C	SEC24B	SEC24 homolog B, COPII coat complex component [Source:HGNC Symbol;Acc:HGNC:10704]
LC3C	SMARCAD1	SWI/SNF-related, matrix-associated actin-dependent regulator of chromatin, subfamily a, containing DEAD/H box 1 [Source:HGNC Symbol;Acc:HGNC:18398]
LC3C	SPECC1	sperm antigen with calponin homology and coiled-coil domains 1 [Source:HGNC Symbol;Acc:HGNC:30615]
LC3C	SQSTM1	sequestosome 1 [Source:NCBI gene (formerly Entrezgene);Acc:8878]
LC3C	SRPRA	SRP receptor subunit alpha [Source:HGNC Symbol;Acc:HGNC:11307]
LC3C	STAG1	stromal antigen 1 [Source:HGNC Symbol;Acc:HGNC:11354]
LC3C	STAG2	stromal antigen 2 [Source:HGNC Symbol;Acc:HGNC:11355]
LC3C	STON2	stonin 2 [Source:HGNC Symbol;Acc:HGNC:30652]
LC3C	SUPT5H	SPT5 homolog, DSIF elongation factor subunit [Source:HGNC Symbol;Acc:HGNC:11469]
LC3C	SYAP1	synapse associated protein 1 [Source:HGNC Symbol;Acc:HGNC:16273]
LC3C	SYMPK	symplekin [Source:HGNC Symbol;Acc:HGNC:22935]
LC3C	TAF1	TATA-box binding protein associated factor 1 [Source:HGNC Symbol;Acc:HGNC:11535]
LC3C	TBC1D15	TBC1 domain family member 15 [Source:HGNC Symbol;Acc:HGNC:25694]
LC3C	TBL3	transducin beta like 3 [Source:HGNC Symbol;Acc:HGNC:11587]
LC3C	TEX10	testis expressed 10 [Source:HGNC Symbol;Acc:HGNC:25988]
LC3C	TEX2	testis expressed 2 [Source:HGNC Symbol;Acc:HGNC:30884]
LC3C	TEX264	testis expressed 264, ER-phagy receptor [Source:HGNC Symbol;Acc:HGNC:30247]
LC3C	TFCP2	transcription factor CP2 [Source:HGNC Symbol;Acc:HGNC:11748]
LC3C	TMF1	TATA element modulatory factor 1 [Source:HGNC Symbol;Acc:HGNC:11870]
LC3C	TRIML2	tripartite motif family like 2 [Source:HGNC Symbol;Acc:HGNC:26378]
LC3C	TSR1	TSR1 ribosome maturation factor [Source:HGNC Symbol;Acc:HGNC:25542]
LC3C	TTC28	tetratricopeptide repeat domain 28 [Source:HGNC Symbol;Acc:HGNC:29179]
LC3C	UBP1	upstream binding protein 1 [Source:HGNC Symbol;Acc:HGNC:12507]
LC3C	UBR4	ubiquitin protein ligase E3 component n-recognin 4 [Source:HGNC Symbol;Acc:HGNC:30313]
LC3C	UBR5	ubiquitin protein ligase E3 component n-recognin 5 [Source:HGNC Symbol;Acc:HGNC:16806]
LC3C	URB1	URB1 ribosome biogenesis homolog [Source:HGNC Symbol;Acc:HGNC:17344]
LC3C	USP34	ubiquitin specific peptidase 34 [Source:HGNC Symbol;Acc:HGNC:20066]
LC3C	UTP3	UTP3 small subunit processome component [Source:HGNC Symbol;Acc:HGNC:24477]
LC3C	VIRMA	vir like m6A methyltransferase associated [Source:HGNC Symbol;Acc:HGNC:24500]
LC3C	WDR11	WD repeat domain 11 [Source:HGNC Symbol;Acc:HGNC:13831]
LC3C	WRN	WRN RecQ like helicase [Source:HGNC Symbol;Acc:HGNC:12791]
LC3C	XPC	XPC complex subunit, DNA damage recognition and repair factor [Source:HGNC Symbol;Acc:HGNC:12816]
LC3C	ZNF106	zinc finger protein 106 [Source:HGNC Symbol;Acc:HGNC:12886]
LC3C	ZNF622	zinc finger protein 622 [Source:HGNC Symbol;Acc:HGNC:30958]
LC3C	AATF	apoptosis antagonizing transcription factor [Source:HGNC Symbol;Acc:HGNC:19235]
LC3C	ADCY9	adenylate cyclase 9 [Source:HGNC Symbol;Acc:HGNC:240]
LC3C	ASF1B	anti-silencing function 1B histone chaperone [Source:HGNC Symbol;Acc:HGNC:20996]
LC3C	ATG13	autophagy related 13 [Source:HGNC Symbol;Acc:HGNC:29091]
LC3C	ATG2B	autophagy related 2B [Source:HGNC Symbol;Acc:HGNC:20187]
LC3C	ATG9A	autophagy related 9A [Source:HGNC Symbol;Acc:HGNC:22408]
LC3C	CALCOCO2	calcium binding and coiled-coil domain 2 [Source:HGNC Symbol;Acc:HGNC:29912]
LC3C	CAV1	caveolin 1 [Source:HGNC Symbol;Acc:HGNC:1527]
LC3C	CDC123	cell division cycle 123 [Source:HGNC Symbol;Acc:HGNC:16827]
LC3C	CHAF1A	chromatin assembly factor 1 subunit A [Source:HGNC Symbol;Acc:HGNC:1910]
LC3C	CHD1	chromodomain helicase DNA binding protein 1 [Source:HGNC Symbol;Acc:HGNC:1915]
LC3C	CKAP4	cytoskeleton associated protein 4 [Source:HGNC Symbol;Acc:HGNC:16991]
LC3C	CLCN7	chloride voltage-gated channel 7 [Source:HGNC Symbol;Acc:HGNC:2025]
LC3C	CPSF7	cleavage and polyadenylation specific factor 7 [Source:HGNC Symbol;Acc:HGNC:30098]
LC3C	DDX20	DEAD-box helicase 20 [Source:HGNC Symbol;Acc:HGNC:2743]
LC3C	DMXL1	Dmx like 1 [Source:HGNC Symbol;Acc:HGNC:2937]
LC3C	EFTUD2	elongation factor Tu GTP binding domain containing 2 [Source:HGNC Symbol;Acc:HGNC:30858]
LC3C	FAM91A1	family with sequence similarity 91 member A1 [Source:HGNC Symbol;Acc:HGNC:26306]
LC3C	FNIP1	folliculin interacting protein 1 [Source:HGNC Symbol;Acc:HGNC:29418]
LC3C	FRYL	FRY like transcription coactivator [Source:HGNC Symbol;Acc:HGNC:29127]
LC3C	GABPA	GA binding protein transcription factor subunit alpha [Source:HGNC Symbol;Acc:HGNC:4071]
LC3C	GBF1	golgi brefeldin A resistant guanine nucleotide exchange factor 1 [Source:HGNC Symbol;Acc:HGNC:4181]
LC3C	GORASP2	golgi reassembly stacking protein 2 [Source:HGNC Symbol;Acc:HGNC:17500]
LC3C	ICE1	interactor of little elongation complex ELL subunit 1 [Source:HGNC Symbol;Acc:HGNC:29154]
LC3C	INO80	INO80 complex ATPase subunit [Source:HGNC Symbol;Acc:HGNC:26956]
LC3C	KPNA3	karyopherin subunit alpha 3 [Source:HGNC Symbol;Acc:HGNC:6396]
LC3C	LAMTOR1	late endosomal/lysosomal adaptor, MAPK and MTOR activator 1 [Source:HGNC Symbol;Acc:HGNC:26068]
LC3C	MUC13	mucin 13, cell surface associated [Source:HGNC Symbol;Acc:HGNC:7511]
LC3C	NFRKB	nuclear factor related to kappaB binding protein [Source:HGNC Symbol;Acc:HGNC:7802]
LC3C	NOL9	nucleolar protein 9 [Source:HGNC Symbol;Acc:HGNC:26265]
LC3C	NR3C1	nuclear receptor subfamily 3 group C member 1 [Source:HGNC Symbol;Acc:HGNC:7978]
LC3C	NUP188	nucleoporin 188 [Source:HGNC Symbol;Acc:HGNC:17859]
LC3C	OPTN	optineurin [Source:HGNC Symbol;Acc:HGNC:17142]
LC3C	PCM1	pericentriolar material 1 [Source:HGNC Symbol;Acc:HGNC:8727]
LC3C	PELP1	proline, glutamate and leucine rich protein 1 [Source:HGNC Symbol;Acc:HGNC:30134]
LC3C	POLR2B	RNA polymerase II subunit B [Source:HGNC Symbol;Acc:HGNC:9188]
LC3C	POR	cytochrome p450 oxidoreductase [Source:HGNC Symbol;Acc:HGNC:9208]
LC3C	PRCC	proline rich mitotic checkpoint control factor [Source:HGNC Symbol;Acc:HGNC:9343]
LC3C	PSMC1	proteasome 26S subunit, ATPase 1 [Source:HGNC Symbol;Acc:HGNC:9547]
LC3C	RAD50	RAD50 double strand break repair protein [Source:HGNC Symbol;Acc:HGNC:9816]
LC3C	RAD54L2	RAD54 like 2 [Source:HGNC Symbol;Acc:HGNC:29123]
LC3C	RB1CC1	RB1 inducible coiled-coil 1 [Source:HGNC Symbol;Acc:HGNC:15574]
LC3C	RUFY1	RUN and FYVE domain containing 1 [Source:HGNC Symbol;Acc:HGNC:19760]
LC3C	SETX	senataxin [Source:HGNC Symbol;Acc:HGNC:445]
LC3C	SF3A3	splicing factor 3a subunit 3 [Source:HGNC Symbol;Acc:HGNC:10767]
LC3C	SLC38A2	solute carrier family 38 member 2 [Source:HGNC Symbol;Acc:HGNC:13448]
LC3C	SLC4A7	solute carrier family 4 member 7 [Source:HGNC Symbol;Acc:HGNC:11033]
LC3C	SLC6A15	solute carrier family 6 member 15 [Source:HGNC Symbol;Acc:HGNC:13621]
LC3C	SLC6A8	solute carrier family 6 member 8 [Source:HGNC Symbol;Acc:HGNC:11055]
LC3C	SLX4	SLX4 structure-specific endonuclease subunit [Source:HGNC Symbol;Acc:HGNC:23845]
LC3C	STBD1	starch binding domain 1 [Source:HGNC Symbol;Acc:HGNC:24854]
LC3C	TBC1D25	TBC1 domain family member 25 [Source:HGNC Symbol;Acc:HGNC:8092]
LC3C	TBK1	TANK binding kinase 1 [Source:HGNC Symbol;Acc:HGNC:11584]
LC3C	TFRC	transferrin receptor [Source:HGNC Symbol;Acc:HGNC:11763]
LC3C	TNIP1	TNFAIP3 interacting protein 1 [Source:HGNC Symbol;Acc:HGNC:16903]
LC3C	TP53BP1	tumor protein p53 binding protein 1 [Source:HGNC Symbol;Acc:HGNC:11999]
LC3C	TRIM28	tripartite motif containing 28 [Source:HGNC Symbol;Acc:HGNC:16384]
LC3C	TSC1	TSC complex subunit 1 [Source:HGNC Symbol;Acc:HGNC:12362]
LC3C	TTF1	transcription termination factor 1 [Source:HGNC Symbol;Acc:HGNC:12397]
LC3C	VAMP3	vesicle associated membrane protein 3 [Source:HGNC Symbol;Acc:HGNC:12644]
LC3C	VANGL1	VANGL planar cell polarity protein 1 [Source:HGNC Symbol;Acc:HGNC:15512]
LC3C	ZFX	zinc finger protein X-linked [Source:HGNC Symbol;Acc:HGNC:12869]
LC3C	ZNF644	zinc finger protein 644 [Source:HGNC Symbol;Acc:HGNC:29222]

## Sheet: BioID_LocationClassification
Gene.Name	Location	Bait
UHRF1BP1	Nucleus	LC3B
UBE2O	Nucleus	LC3B
BTF3	Nucleus	LC3B
PDCD4	Nucleus	LC3B
SRP54	Nucleus	LC3B
ZC3H7A	Nucleus	LC3B
MEPCE	Nucleus	LC3B
PHIP	Nucleus	LC3B
ANAPC1	Nucleus	LC3B
MATR3	Nucleus	LC3B
HMGXB4	Nucleus	LC3B
MTREX	Nucleus	LC3B
RTF1	Nucleus	LC3B
TADA3	Nucleus	LC3B
BRD8	Nucleus	LC3B
BTAF1	Nucleus	LC3B
MSH3	Nucleus	LC3B
BRD7	Nucleus	LC3B
ANAPC4	Nucleus	LC3B
PRIM2	Nucleus	LC3B
UBA2	Nucleus	LC3B
HUWE1	Nucleus	LC3B
SLTM	Nucleus	LC3B
ZNF131	Nucleus	LC3B
CLSPN	Nucleus	LC3B
ZMYM3	Nucleus	LC3B
WDHD1	Nucleus	LC3B
IBTK	Nucleus	LC3B
XRCC5	Nucleus	LC3B
UBN1	Nucleus	LC3B
DDX27	Nucleus	LC3B
ATAD2	Nucleus	LC3B
HAT1	Nucleus	LC3B
PDS5B	Nucleus	LC3B
NASP	Nucleus	LC3B
NELFA	Nucleus	LC3B
DNAJC8	Nucleus	LC3B
CACTIN	Nucleus	LC3B
CSTF2T	Nucleus	LC3B
GPKOW	Nucleus	LC3B
RBM19	Nucleus	LC3B
MPHOSPH10	Nucleus	LC3B
CD2BP2	Nucleus	LC3B
NOC3L	Nucleus	LC3B
SRBD1	Nucleus	LC3B
BMS1	Nucleus	LC3B
NEPRO	Nucleus	LC3B
NOP14	Nucleus	LC3B
DDX54	Nucleus	LC3B
INTS1	Nucleus	LC3B
IPO9	Nucleus	LC3B
XPO5	Nucleus	LC3B
EIF4ENIF1	Nucleus	LC3B
XPO1	Nucleus	LC3B
PSME3IP1	Nucleus	LC3B
WASHC2A	Nucleus	LC3B
OGA	Cytoplasm	LC3B
TBC1D2B	Cytoplasm	LC3B
NSMAF	Cytoplasm	LC3B
GMPS	Cytoplasm	LC3B
GART	Cytoplasm	LC3B
HBS1L	Cytoplasm	LC3B
INPPL1	Cytoplasm	LC3B
STRN4	Cytoplasm	LC3B
CDC25B	Cytoplasm	LC3B
ETF1	Cytoplasm	LC3B
EIF5B	Cytoplasm	LC3B
DHX29	Cytoplasm	LC3B
PSMC4	Cytoplasm	LC3B
MARS1	Cytoplasm	LC3B
CEP97	Cytoplasm	LC3B
ELP1	Cytoplasm	LC3B
VARS1	Cytoplasm	LC3B
HEATR5A	Endosome	LC3B
HEATR5B	Endosome	LC3B
AVL9	Endosome	LC3B
ZFYVE16	Endosome	LC3B
PTPN23	Endosome	LC3B
KIDINS220	Endosome	LC3B
TBC1D5	Endosome	LC3B
ENTR1	Endosome	LC3B
NEDD4	Plasma Membrane	LC3B
PRKCI	Plasma Membrane	LC3B
STRN3	Plasma Membrane	LC3B
RAB3GAP2	Plasma Membrane	LC3B
ACLY	Plasma Membrane	LC3B
DENND4C	Plasma Membrane	LC3B
AAK1	Plasma Membrane	LC3B
AP2B1	Plasma Membrane	LC3B
PGRMC1	Endoplasmic Reticulum	LC3B
EIF2AK3	Endoplasmic Reticulum	LC3B
SEC23A	Endoplasmic Reticulum	LC3B
RAB3GAP1	Endoplasmic Reticulum	LC3B
SYNRG	Golgi	LC3B
DNMBP	Golgi	LC3B
AFTPH	Golgi	LC3B
PDXDC1	Golgi	LC3B
WDR44	Golgi	LC3B
ANKRD28	Golgi	LC3B
YIPF3	Golgi	LC3B
SCYL1	Golgi	LC3B
PACS1	Golgi	LC3B
COPB2	Golgi	LC3B
IST1	Golgi	LC3B
PARD3	Junctions	LC3B
CTNNA1	Junctions	LC3B
PDZD8	Mitochondria	LC3B
MTARC1	Mitochondria	LC3B
WDR45	Autophagosome	LC3B
FYCO1	Lysosome	LC3B
ATP6V1A	Lysosome	LC3B
SZT2	Lysosome	LC3B
PEX5	Undefined	LC3B
GDI2	Cytoplasm	LC3B
DCTN2	Cytoskeleton	LC3B
SPAG9	Cytoskeleton	LC3B
MYO9B	Cytoskeleton	LC3B
CARMIL1	Cytoskeleton	LC3B
MYCBP2	Cytoskeleton	LC3B
FMNL1	Cytoskeleton	LC3B
TMOD3	Cytoskeleton	LC3B
FKBP15	Cytoskeleton	LC3B
KLHL22	Cytoskeleton	LC3B
CDK5RAP3	Cytoskeleton	LC3B
FGFR1OP	Cytoskeleton	LC3B
BUB1	Cytoskeleton	LC3B
DRG1	Cytoskeleton	LC3B
PDS5A	Cytoskeleton	LC3B
SKA3	Cytoskeleton	LC3B
MAP1B	Cytoskeleton	LC3B
KIF4A	Cytoskeleton	LC3B
KLC2	Cytoskeleton	LC3B
TUBA1A	Cytoskeleton	LC3B
TUBB6	Cytoskeleton	LC3B
IRGQ	Undefined	LC3B
C11orf58	Undefined	LC3B
GRAMD1B	Undefined	LC3B
CCDC25	Undefined	LC3B
NELFE	Nucleus	LC3B
DHX38	Nucleus	LC3B
GTF2E2	Nucleus	LC3B
SSRP1	Nucleus	LC3B
TTC1	Cytoplasm	LC3B
MICAL3	Cytoplasm	LC3B
AP1B1	Golgi	LC3B
ZNF106	Nucleus	LC3B&LC3C
RBM33	Nucleus	LC3B&LC3C
GMEB2	Nucleus	LC3B&LC3C
CDK11A	Nucleus	LC3B&LC3C
NCOA7	Nucleus	LC3B&LC3C
SBNO1	Nucleus	LC3B&LC3C
POLA1	Nucleus	LC3B&LC3C
GTF2E1	Nucleus	LC3B&LC3C
SUPT5H	Nucleus	LC3B&LC3C
UBP1	Nucleus	LC3B&LC3C
KEAP1	Nucleus	LC3B&LC3C
RAD18	Nucleus	LC3B&LC3C
CSE1L	Nucleus	LC3B&LC3C
DGCR8	Nucleus	LC3B&LC3C
LIN9	Nucleus	LC3B&LC3C
ANKRD11	Nucleus	LC3B&LC3C
ATF7IP	Nucleus	LC3B&LC3C
POLD3	Nucleus	LC3B&LC3C
CEBPZ	Nucleus	LC3B&LC3C
MYBL2	Nucleus	LC3B&LC3C
UTP3	Nucleus	LC3B&LC3C
MED12	Nucleus	LC3B&LC3C
LIN54	Nucleus	LC3B&LC3C
DIS3	Nucleus	LC3B&LC3C
TAF1	Nucleus	LC3B&LC3C
ECD	Nucleus	LC3B&LC3C
TFCP2	Nucleus	LC3B&LC3C
MLH1	Nucleus	LC3B&LC3C
BLM	Nucleus	LC3B&LC3C
ERCC5	Nucleus	LC3B&LC3C
GTF2A1	Nucleus	LC3B&LC3C
BEND3	Nucleus	LC3B&LC3C
EHMT2	Nucleus	LC3B&LC3C
GATAD2B	Nucleus	LC3B&LC3C
CTCF	Nucleus	LC3B&LC3C
BRIP1	Nucleus	LC3B&LC3C
MSH2	Nucleus	LC3B&LC3C
MBD3	Nucleus	LC3B&LC3C
SMARCAD1	Nucleus	LC3B&LC3C
STAG1	Nucleus	LC3B&LC3C
DHX16	Nucleus	LC3B&LC3C
ZNF622	Nucleus	LC3B&LC3C
URB1	Nucleus	LC3B&LC3C
TEX10	Nucleus	LC3B&LC3C
TSR1	Nucleus	LC3B&LC3C
DDX24	Nucleus	LC3B&LC3C
KPNB1	Nucleus	LC3B&LC3C
LTV1	Nucleus	LC3B&LC3C
IPO5	Nucleus	LC3B&LC3C
WRN	Nucleus	LC3B&LC3C
MRTFA	Nucleus	LC3B&LC3C
SDAD1	Nucleus	LC3B&LC3C
TBL3	Nucleus	LC3B&LC3C
ICE2	Nucleus	LC3B&LC3C
DNTTIP2	Nucleus	LC3B&LC3C
MITF	Nucleus	LC3B&LC3C
VIRMA	Nucleus	LC3B&LC3C
USP34	Cytoplasm	LC3B&LC3C
UBR5	Cytoplasm	LC3B&LC3C
MTR	Cytoplasm	LC3B&LC3C
CAND1	Cytoplasm	LC3B&LC3C
PRMT9	Cytoplasm	LC3B&LC3C
TBC1D15	Cytoplasm	LC3B&LC3C
SCYL3	Cytoplasm	LC3B&LC3C
DCP1A	Cytoplasm	LC3B&LC3C
CDC37	Cytoplasm	LC3B&LC3C
STON2	Endosome	LC3B&LC3C
CHMP5	Endosome	LC3B&LC3C
TEX2	Plasma Membrane	LC3B&LC3C
XPC	Plasma Membrane	LC3B&LC3C
IGF2R	Plasma Membrane	LC3B&LC3C
LRBA	Endoplasmic Reticulum	LC3B&LC3C
DDRGK1	Endoplasmic Reticulum	LC3B&LC3C
CCDC47	Endoplasmic Reticulum	LC3B&LC3C
SRPRA	Endoplasmic Reticulum	LC3B&LC3C
RTCB	Endoplasmic Reticulum	LC3B&LC3C
PLA2G4A	Endoplasmic Reticulum	LC3B&LC3C
SEC24B	Endoplasmic Reticulum	LC3B&LC3C
RETREG1	Endoplasmic Reticulum	LC3B&LC3C
SYAP1	Golgi	LC3B&LC3C
TMF1	Golgi	LC3B&LC3C
COPA	Golgi	LC3B&LC3C
COPG1	Golgi	LC3B&LC3C
PATJ	Junctions	LC3B&LC3C
SYMPK	Junctions	LC3B&LC3C
DNM1L	Mitochondria	LC3B&LC3C
ELAC2	Mitochondria	LC3B&LC3C
CIAPIN1	Mitochondria	LC3B&LC3C
NRBF2	Autophagosome	LC3B&LC3C
SQSTM1	Autophagosome	LC3B&LC3C
NBR1	Autophagosome	LC3B&LC3C
ATG3	Autophagosome	LC3B&LC3C
ATG2A	Autophagosome	LC3B&LC3C
ATG7	Autophagosome	LC3B&LC3C
AP3B1	Lysosome	LC3B&LC3C
PPP4R3A	Cytoskeleton	LC3B&LC3C
SPECC1	Cytoskeleton	LC3B&LC3C
WDR11	Cytoskeleton	LC3B&LC3C
BIRC6	Cytoskeleton	LC3B&LC3C
PPP4R3B	Cytoskeleton	LC3B&LC3C
JMY	Cytoskeleton	LC3B&LC3C
OFD1	Cytoskeleton	LC3B&LC3C
AKAP11	Cytoskeleton	LC3B&LC3C
STAG2	Cytoskeleton	LC3B&LC3C
NEK9	Cytoskeleton	LC3B&LC3C
TTC28	Cytoskeleton	LC3B&LC3C
NSUN2	Cytoskeleton	LC3B&LC3C
CENPC	Cytoskeleton	LC3B&LC3C
UBR4	Cytoskeleton	LC3B&LC3C
CEP44	Cytoskeleton	LC3B&LC3C
CAMSAP1	Cytoskeleton	LC3B&LC3C
ECPAS	Cytoskeleton	LC3B&LC3C
TEX264	Endoplasmic Reticulum	LC3B&LC3C
EXOSC9	Nucleus	LC3B&LC3C
CASP8AP2	Undefined	LC3B&LC3C
TRIML2	Undefined	LC3B&LC3C
PPAN-P2RY11	Undefined	LC3B&LC3C
FAM193A	Undefined	LC3B&LC3C
CCPG1	Undefined	LC3B&LC3C
CHAF1A	Nucleus	LC3C
ICE1	Nucleus	LC3C
PELP1	Nucleus	LC3C
RAD50	Nucleus	LC3C
NFRKB	Nucleus	LC3C
TRIM28	Nucleus	LC3C
TTF1	Nucleus	LC3C
CHD1	Nucleus	LC3C
SETX	Nucleus	LC3C
GABPA	Nucleus	LC3C
INO80	Nucleus	LC3C
SLX4	Nucleus	LC3C
ASF1B	Nucleus	LC3C
TP53BP1	Nucleus	LC3C
EFTUD2	Nucleus	LC3C
DDX20	Nucleus	LC3C
POLR2B	Nucleus	LC3C
SF3A3	Nucleus	LC3C
PRCC	Nucleus	LC3C
NOL9	Nucleus	LC3C
AATF	Nucleus	LC3C
ZFX	Nucleus	LC3C
RAD54L2	Nucleus	LC3C
KPNA3	Nucleus	LC3C
NUP188	Nucleus	LC3C
ZNF644	Nucleus	LC3C
FRYL	Cytoplasm	LC3C
CDC123	Cytoplasm	LC3C
TNIP1	Cytoplasm	LC3C
FNIP1	Cytoplasm	LC3C
PSMC1	Cytoplasm	LC3C
STBD1	Cytoplasm	LC3C
TBK1	Endosome	LC3C
OPTN	Endosome	LC3C
VAMP3	Endosome	LC3C
RUFY1	Endosome	LC3C
TFRC	Plasma Membrane	LC3C
SLC38A2	Plasma Membrane	LC3C
TSC1	Plasma Membrane	LC3C
SLC4A7	Plasma Membrane	LC3C
SLC6A8	Plasma Membrane	LC3C
SLC6A15	Plasma Membrane	LC3C
ADCY9	Plasma Membrane	LC3C
MUC13	Plasma Membrane	LC3C
VANGL1	Plasma Membrane	LC3C
CAV1	Plasma Membrane	LC3C
POR	Endoplasmic Reticulum	LC3C
CKAP4	Endoplasmic Reticulum	LC3C
GORASP2	Golgi	LC3C
FAM91A1	Golgi	LC3C
GBF1	Golgi	LC3C
NR3C1	Mitochondria	LC3C
TBC1D25	Autophagosome	LC3C
ATG9A	Autophagosome	LC3C
RB1CC1	Autophagosome	LC3C
ATG13	Autophagosome	LC3C
CALCOCO2	Autophagosome	LC3C
CLCN7	Lysosome	LC3C
PCM1	Cytoskeleton	LC3C
DMXL1	Undefined	LC3C
ATG2B	Autophagosome	LC3C
CPSF7	Nucleus	LC3C
LAMTOR1	Endosome	LC3C

## Sheet: BioID_SecondaryLocation
Gene.name	Multiple.Locations	Bait
AAK1	Cytoplasm	LC3B
AAK1	Plasma Membrane	LC3B
ACLY	Nucelus	LC3B
ACLY	Cytoplasm	LC3B
ACLY	Plasma Membrane	LC3B
AFTPH	Golgi	LC3B
ANAPC1	Nucelus	LC3B
ANAPC1	Cytoplasm	LC3B
ANAPC4	Nucelus	LC3B
ANKRD28	Endoplasmic Reticulum	LC3B
ANKRD28	Golgi	LC3B
AP2B1	Endosome	LC3B
AP2B1	Plasma Membrane	LC3B
ATP6V1A	Cytoplasm	LC3B
ATP6V1A	Plasma Membrane	LC3B
ATP6V1A	Lysosome	LC3B
AVL9	Endosome	LC3B
BMS1	Nucelus	LC3B
BRD7	Nucelus	LC3B
BRD8	Nucelus	LC3B
BRD8	Mitochondria	LC3B
BTAF1	Nucelus	LC3B
BTF3	Nucelus	LC3B
BTF3	Cytoplasm	LC3B
BUB1	Nucelus	LC3B
BUB1	Cytoplasm	LC3B
C11orf58	Undefined	LC3B
CACTIN	Nucelus	LC3B
CARMIL1	Cytoplasm	LC3B
CARMIL1	Plasma Membrane	LC3B
CARMIL1	Cytoskeleton	LC3B
CD2BP2	Nucelus	LC3B
CD2BP2	Cytoplasm	LC3B
CDC25B	Nucelus	LC3B
CDC25B	Cytoplasm	LC3B
CDC25B	Cytoskeleton	LC3B
CLSPN	Nucelus	LC3B
CLSPN	Golgi	LC3B
COPB2	Endoplasmic Reticulum	LC3B
COPB2	Golgi	LC3B
CSTF2T	Nucelus	LC3B
CTNNA1	Junction	LC3B
CTNNA1	Cytoskeleton	LC3B
DCTN2	Cytoplasm	LC3B
DCTN2	Cytoskeleton	LC3B
DDX27	Nucelus	LC3B
DENND4C	Plasma Membrane	LC3B
DENND4C	Cytoplasm	LC3B
DHX29	Cytoplasm	LC3B
DNAJC8	Nucelus	LC3B
DNMBP	Golgi	LC3B
DNMBP	Junction	LC3B
DNMBP	Cytoskeleton	LC3B
EIF2AK3	Endoplasmic Reticulum	LC3B
EIF4ENIF1	Nucelus	LC3B
EIF5B	Cytoplasm	LC3B
ETF1	Cytoplasm	LC3B
FGFR1OP	Nucelus	LC3B
FGFR1OP	Cytoplasm	LC3B
FGFR1OP	Cytoskeleton	LC3B
FMNL1	Cytoplasm	LC3B
FMNL1	Plasma Membrane	LC3B
FMNL1	Cytoskeleton	LC3B
FYCO1	Endosome	LC3B
FYCO1	Golgi	LC3B
FYCO1	Autophagosome	LC3B
FYCO1	Lysosome	LC3B
FYCO1	Cytoskeleton	LC3B
GART	Cytoplasm	LC3B
GDI2	Cytoplasm	LC3B
GDI2	Lysosome	LC3B
GDI2	Extracellular	LC3B
GMPS	Cytoplasm	LC3B
GPKOW	Nucelus	LC3B
GRAMD1B	Undefined	LC3B
HAT1	Nucelus	LC3B
HEATR5A	Endosome	LC3B
HMGXB4	Nucelus	LC3B
HUWE1	Nucelus	LC3B
HUWE1	Cytoplasm	LC3B
HUWE1	Plasma Membrane	LC3B
HUWE1	Extracellular	LC3B
IBTK	Nucelus	LC3B
INPPL1	Cytoplasm	LC3B
INPPL1	Plasma Membrane	LC3B
INPPL1	Golgi	LC3B
INPPL1	Junction	LC3B
INPPL1	Cytoskeleton	LC3B
INTS1	Nucelus	LC3B
IPO9	Nucelus	LC3B
IRGQ	Undefined	LC3B
IST1	Cytoplasm	LC3B
IST1	Golgi	LC3B
IST1	Cytoskeleton	LC3B
KIDINS220	Endosome	LC3B
KLHL22	Cytoplasm	LC3B
KLHL22	Lysosome	LC3B
KLHL22	Cytoskeleton	LC3B
MAP1B	Cytoplasm	LC3B
MAP1B	Cytoskeleton	LC3B
MAP1B	Cytoskeleton	LC3B
MATR3	Nucelus	LC3B
MPHOSPH10	Nucelus	LC3B
MSH3	Nucelus	LC3B
MYO9B	Cytoskeleton	LC3B
NEDD4	Cytoplasm	LC3B
NEDD4	Plasma Membrane	LC3B
NEDD4	Golgi	LC3B
NEPRO	Nucelus	LC3B
NOC3L	Nucelus	LC3B
NOC3L	Mitochondria	LC3B
NOP14	Nucelus	LC3B
NSMAF	Cytoplasm	LC3B
PACS1	Golgi	LC3B
PARD3	Plasma Membrane	LC3B
PARD3	Junction	LC3B
PARD3	Cytoskeleton	LC3B
PDCD4	Nucelus	LC3B
PDCD4	Cytoplasm	LC3B
PDS5A	Cytoplasm	LC3B
PDS5A	Plasma Membrane	LC3B
PDS5B	Nucelus	LC3B
PDXDC1	Endoplasmic Reticulum	LC3B
PDXDC1	Golgi	LC3B
PDZD8	Endoplasmic Reticulum	LC3B
PDZD8	Mitochondria	LC3B
PEX5	Golgi	LC3B
PEX5	Peroxisome	LC3B
PGRMC1	Plasma Membrane	LC3B
PGRMC1	Endoplasmic Reticulum	LC3B
PHIP	Nucelus	LC3B
PRIM2	Nucelus	LC3B
PRKCI	Endosome	LC3B
PRKCI	Plasma Membrane	LC3B
PRKCI	Golgi	LC3B
PRKCI	Junction	LC3B
PRKCI	Cytoskeleton	LC3B
PTPN23	Cytoplasm	LC3B
PTPN23	Endosome	LC3B
PTPN23	Cytoskeleton	LC3B
RAB3GAP1	Cytoplasm	LC3B
RAB3GAP1	Endoplasmic Reticulum	LC3B
RAB3GAP1	Golgi	LC3B
RAB3GAP2	Cytoplasm	LC3B
RAB3GAP2	Plasma Membrane	LC3B
RAB3GAP2	Endoplasmic Reticulum	LC3B
RBM19	Nucelus	LC3B
RBM19	Cytoplasm	LC3B
RTF1	Nucelus	LC3B
SCYL1	Cytoplasm	LC3B
SCYL1	Golgi	LC3B
SCYL1	Cytoskeleton	LC3B
SEC23A	Cytoplasm	LC3B
SEC23A	Endoplasmic Reticulum	LC3B
SEC23A	Golgi	LC3B
SEC23A	Autophagosome	LC3B
SKA3	Cytoplasm	LC3B
SPAG9	Cytoplasm	LC3B
SPAG9	Cytoplasm	LC3B
SRBD1	Nucelus	LC3B
SRBD1	Cytoskeleton	LC3B
SRP54	Nucelus	LC3B
SRP54	Cytoplasm	LC3B
SRP54	Endoplasmic Reticulum	LC3B
STRN3	Nucelus	LC3B
STRN3	Cytoplasm	LC3B
STRN3	Plasma Membrane	LC3B
STRN3	Golgi	LC3B
STRN4	Cytoplasm	LC3B
SYNRG	Cytoplasm	LC3B
SYNRG	Endosome	LC3B
SYNRG	Golgi	LC3B
TADA3	Nucelus	LC3B
TADA3	Undefined	LC3B
TBC1D5	Endosome	LC3B
TBC1D5	Golgi	LC3B
TBC1D5	Autophagosome	LC3B
TMOD3	Junction	LC3B
TMOD3	Cytoskeleton	LC3B
TUBA1A	Endosome	LC3B
TUBA1A	Cytoskeleton	LC3B
TUBA1A	Cytoskeleton	LC3B
TUBB6	Cytoskeleton	LC3B
TUBB6	Cytoskeleton	LC3B
UBA2	Nucelus	LC3B
UBA2	Cytoplasm	LC3B
UBE2O	Nucelus	LC3B
UBE2O	Cytoplasm	LC3B
UHRF1BP1	Nucelus	LC3B
UTP3	Nucelus	LC3B
WDHD1	Nucelus	LC3B
WDR44	Endosome	LC3B
WDR44	Golgi	LC3B
WDR45	Autophagosome	LC3B
XPO1	Nucelus	LC3B
XPO5	Nucelus	LC3B
XRCC5	Nucelus	LC3B
ZC3H7A	Nucelus	LC3B
ZFYVE16	Endosome	LC3B
ZMYM3	Nucelus	LC3B
ZMYM3	Cytoskeleton	LC3B
AATF	Nucelus	LC3C
ADCY9	Plasma Membrane	LC3C
ASF1B	Nucelus	LC3C
ATG13	Endoplasmic Reticulum	LC3C
ATG13	Autophagosome	LC3C
ATG9A	Endosome	LC3C
ATG9A	Endoplasmic Reticulum	LC3C
ATG9A	Golgi	LC3C
ATG9A	Autophagosome	LC3C
CALCOCO2	Nucelus	LC3C
CALCOCO2	Plasma Membrane	LC3C
CALCOCO2	Autophagosome	LC3C
CALCOCO2	Cytoskeleton	LC3C
CAV1	Endosome	LC3C
CAV1	Plasma Membrane	LC3C
CAV1	Golgi	LC3C
CAV1	Junction	LC3C
CDC123	Cytoplasm	LC3C
CHAF1A	Nucelus	LC3C
CHD1	Nucelus	LC3C
CHD1	Cytoplasm	LC3C
CKAP4	Plasma Membrane	LC3C
CKAP4	Endoplasmic Reticulum	LC3C
CKAP4	Cytoskeleton	LC3C
CLCN7	Lysosome	LC3C
DDX20	Nucelus	LC3C
DDX20	Cytoplasm	LC3C
DMXL1	Undefined	LC3C
EFTUD2	Nucelus	LC3C
FAM91A1	Golgi	LC3C
FNIP1	Cytoplasm	LC3C
FRYL	Cytoplasm	LC3C
GABPA	Nucelus	LC3C
GBF1	Cytoplasm	LC3C
GBF1	Endoplasmic Reticulum	LC3C
GBF1	Golgi	LC3C
GORASP2	Golgi	LC3C
ICE1	Nucelus	LC3C
INO80	Nucelus	LC3C
INO80	Cytoplasm	LC3C
INO80	Plasma Membrane	LC3C
INO80	Cytoskeleton	LC3C
KPNA3	Nucelus	LC3C
LAMTOR1	Endosome	LC3C
LAMTOR1	Plasma Membrane	LC3C
LAMTOR1	Lysosome	LC3C
MUC13	Plasma Membrane	LC3C
NFRKB	Nucelus	LC3C
NOL9	Nucelus	LC3C
NR3C1	Nucelus	LC3C
NR3C1	Cytoplasm	LC3C
NR3C1	Mitochondria	LC3C
NR3C1	Cytoskeleton	LC3C
NUP188	Nucelus	LC3C
OPTN	Endosome	LC3C
OPTN	Golgi	LC3C
OPTN	Autophagosome	LC3C
PCM1	Cytoplasm	LC3C
PCM1	Cytoskeleton	LC3C
PELP1	Nucelus	LC3C
POR	Endoplasmic Reticulum	LC3C
PRCC	Nucelus	LC3C
PSMC1	Nucelus	LC3C
PSMC1	Cytoplasm	LC3C
RAD50	Nucelus	LC3C
RAD54L2	Nucelus	LC3C
RB1CC1	Endoplasmic Reticulum	LC3C
RB1CC1	Autophagosome	LC3C
RUFY1	Endosome	LC3C
SETX	Nucelus	LC3C
SF3A3	Nucelus	LC3C
SLC38A2	Plasma Membrane	LC3C
SLC4A7	Plasma Membrane	LC3C
SLC6A15	Plasma Membrane	LC3C
SLC6A8	Plasma Membrane	LC3C
SLX4	Nucelus	LC3C
TAF1	Nucelus	LC3C
TBC1D25	Autophagosome	LC3C
TBK1	Autophagosome	LC3C
TBK1	Endosome	LC3C
TFRC	Endosome	LC3C
TFRC	Plasma Membrane	LC3C
TNIP1	Nucelus	LC3C
TNIP1	Cytoplasm	LC3C
TNIP1	Junction	LC3C
TP53BP1	Nucelus	LC3C
TRIM28	Nucelus	LC3C
TSC1	Cytoplasm	LC3C
TSC1	Plasma Membrane	LC3C
TSC1	Cytoskeleton	LC3C
TTF1	Nucelus	LC3C
TTF1	Plasma Membrane	LC3C
VAMP3	Endosome	LC3C
VAMP3	Plasma Membrane	LC3C
VAMP3	Golgi	LC3C
VAMP3	Junction	LC3C
VANGL1	Plasma Membrane	LC3C
ZFX	Nucelus	LC3C
ZNF644	Nucelus	LC3C
