# Supplementary material for: Endosomal LC3C-pathway selectively targets plasma membrane cargo for autophagic degradation
Source: Nat Commun. 2022 Jul 2;13:3812. doi: 10.1038/s41467-022-31465-3 (PMC9250516; doi:10.1038/s41467-022-31465-3)
Supplement: Supplementary file 7 — Source Data [file 41467_2022_31465_MOESM7_ESM.xlsx]

## Sheet: Figure 1c
Construct.LC3	Construct	LC3.bait	IP.WCL.Tub	IP.WCL.Tub.norm
4.FKBP15.B	4.FKBP15	LC3B	7168	1
4.FKBP15.C	4.FKBP15	LC3C	4700	0.65562
4.FKBP15.B	4.FKBP15	LC3B	152718	1
4.FKBP15.C	4.FKBP15	LC3C	110437	0.723144
4.FKBP15.B	4.FKBP15	LC3B	880404	1
4.FKBP15.C	4.FKBP15	LC3C	68659	0.0779854
21.BUB1.B	21.BUB1	LC3B	1078075	1
21.BUB1.C	21.BUB1	LC3C	509735	0.472819
21.BUB1.B	21.BUB1	LC3B	222400	1
21.BUB1.C	21.BUB1	LC3C	122859	0.552424
21.BUB1.B	21.BUB1	LC3B	293297	1
21.BUB1.C	21.BUB1	LC3C	116846	0.398388
21.BUB1.B	21.BUB1	LC3B	487922	1
21.BUB1.C	21.BUB1	LC3C	208264	0.42684
19.AAk1.B	19.AAK1	LC3B	336714	1
19.AAk1.C	19.AAK1	LC3C	121983	0.362274
19.AAk1.B	19.AAK1	LC3B	257407	1
19.AAk1.C	19.AAK1	LC3C	60062	0.233333
19.AAk1.B	19.AAK1	LC3B	169099	1
19.AAk1.C	19.AAK1	LC3C	104288	0.616731
Construct.LC3	Construct	LC3.bait	IP.WCL.Tub	IP.WCL.Tub.norm
10.COPG1.B	10.COPG1	LC3B	514215	1
10.COPG1.C	10.COPG1	LC3C	375764	0.730753
10.COPG1.B	10.COPG1	LC3B	35401	1
10.COPG1.C	10.COPG1	LC3C	37474	1.05858
10.COPG1.B	10.COPG1	LC3B	570662	1
10.COPG1.C	10.COPG1	LC3C	711804	1.24733
6.FAMP134.B	06.FAM134B	LC3B	51604	1
6.FAMP134.C	06.FAM134B	LC3C	46116	0.89366
6.FAMP134.B	06.FAM134B	LC3B	44685	1
6.FAMP134.C	06.FAM134B	LC3C	48787	1.0918
6.FAMP134.B	06.FAM134B	LC3B	1194949	1
6.FAMP134.C	06.FAM134B	LC3C	1399743	1.17138
6.FAMP134.B	06.FAM134B	LC3B	83042	1
6.FAMP134.C	06.FAM134B	LC3C	98155	1.182
Construct.LC3	Construct	LC3.bait	IP.WCL.Tub	IP.WCL.Tub.norm
14.ATG13.B	14.ATG13	LC3B	132049	1
14.ATG13.C	14.ATG13	LC3C	884491	6.69822
14.ATG13.B	14.ATG13	LC3B	65373	1
14.ATG13.C	14.ATG13	LC3C	253055	3.87095
14.ATG13.B	14.ATG13	LC3B	20011	1
14.ATG13.C	14.ATG13	LC3C	77499	3.87282
ATG9.B	ATG9	LC3B	5955	1
ATG9.C	ATG9	LC3C	29049	3.9694
ATG9.B	ATG9	LC3B	125675	1
ATG9.C	ATG9	LC3C	504336	4.09008
ATG9.B	ATG9	LC3B	520982	1
ATG9.C	ATG9	LC3C	1718455	3.85409
ATG9.B	ATG9	LC3B	82704	1
ATG9.C	ATG9	LC3C	355782	4.15738
ATG9.B	ATG9	LC3B	54827	1
ATG9.C	ATG9	LC3C	224115	5.59641
7.CALCOCO2.B	07.CALCOCO2	LC3B	7759	1
7.CALCOCO2.C	07.CALCOCO2	LC3C	63672	8.2064
7.CALCOCO2.B	07.CALCOCO2	LC3B	82395	1
7.CALCOCO2.C	07.CALCOCO2	LC3C	542410	6.58306
7.CALCOCO2.B	07.CALCOCO2	LC3B	87885	1
7.CALCOCO2.C	07.CALCOCO2	LC3C	309635	3.5232

## Sheet: Figure 2b
	RelativeDistanace	Frequency	Cell	Construct	Repeat
64	(0,0.3]	0	1	LC3B	N1
65	(0.3,0.7]	0.189189	1	LC3B	N1
66	(0.7,1]	0.810811	1	LC3B	N1
97	(0,0.3]	0	2	LC3B	N1
98	(0.3,0.7]	0.181818	2	LC3B	N1
99	(0.7,1]	0.818182	2	LC3B	N1
106	(0,0.3]	0	3	LC3B	N1
107	(0.3,0.7]	0.166667	3	LC3B	N1
108	(0.7,1]	0.833333	3	LC3B	N1
109	(0,0.3]	0.0909091	4	LC3B	N1
110	(0.3,0.7]	0.0909091	4	LC3B	N1
111	(0.7,1]	0.818182	4	LC3B	N1
112	(0,0.3]	0.0857143	5	LC3B	N1
113	(0.3,0.7]	0.142857	5	LC3B	N1
114	(0.7,1]	0.771429	5	LC3B	N1
67	(0,0.3]	0.0816327	6	LC3B	N1
68	(0.3,0.7]	0.326531	6	LC3B	N1
69	(0.7,1]	0.591837	6	LC3B	N1
70	(0,0.3]	0.0540541	7	LC3B	N1
71	(0.3,0.7]	0.432432	7	LC3B	N1
72	(0.7,1]	0.513514	7	LC3B	N1
73	(0,0.3]	0	8	LC3B	N1
74	(0.3,0.7]	0.0666667	8	LC3B	N1
75	(0.7,1]	0.933333	8	LC3B	N1
76	(0,0.3]	0	9	LC3B	N1
77	(0.3,0.7]	0.184211	9	LC3B	N1
78	(0.7,1]	0.815789	9	LC3B	N1
79	(0,0.3]	0.057971	10	LC3B	N1
80	(0.3,0.7]	0.347826	10	LC3B	N1
81	(0.7,1]	0.594203	10	LC3B	N1
82	(0,0.3]	0.0697674	11	LC3B	N1
83	(0.3,0.7]	0.267442	11	LC3B	N1
84	(0.7,1]	0.662791	11	LC3B	N1
85	(0,0.3]	0.0285714	12	LC3B	N1
86	(0.3,0.7]	0.342857	12	LC3B	N1
87	(0.7,1]	0.628571	12	LC3B	N1
88	(0,0.3]	0	13	LC3B	N1
89	(0.3,0.7]	0.4	13	LC3B	N1
90	(0.7,1]	0.6	13	LC3B	N1
91	(0,0.3]	0.0769231	14	LC3B	N1
92	(0.3,0.7]	0.346154	14	LC3B	N1
93	(0.7,1]	0.576923	14	LC3B	N1
94	(0,0.3]	0.0833333	15	LC3B	N1
95	(0.3,0.7]	0.222222	15	LC3B	N1
96	(0.7,1]	0.694444	15	LC3B	N1
100	(0,0.3]	0.0666667	16	LC3B	N1
101	(0.3,0.7]	0.422222	16	LC3B	N1
102	(0.7,1]	0.511111	16	LC3B	N1
103	(0,0.3]	0	17	LC3B	N1
104	(0.3,0.7]	0.169492	17	LC3B	N1
105	(0.7,1]	0.830508	17	LC3B	N1
1091	(0,0.3]	0.0227273	1	LC3B	N2
1101	(0.3,0.7]	0.25	1	LC3B	N2
1111	(0.7,1]	0.727273	1	LC3B	N2
142	(0,0.3]	0.176471	2	LC3B	N2
143	(0.3,0.7]	0.0441176	2	LC3B	N2
144	(0.7,1]	0.779412	2	LC3B	N2
175	(0,0.3]	0.0674157	3	LC3B	N2
176	(0.3,0.7]	0.235955	3	LC3B	N2
177	(0.7,1]	0.696629	3	LC3B	N2
181	(0,0.3]	0.025641	4	LC3B	N2
182	(0.3,0.7]	0.0512821	4	LC3B	N2
183	(0.7,1]	0.923077	4	LC3B	N2
184	(0,0.3]	0.015625	5	LC3B	N2
185	(0.3,0.7]	0.171875	5	LC3B	N2
186	(0.7,1]	0.8125	5	LC3B	N2
1121	(0,0.3]	0.0531915	6	LC3B	N2
1131	(0.3,0.7]	0.308511	6	LC3B	N2
1141	(0.7,1]	0.638298	6	LC3B	N2
115	(0,0.3]	0.03125	7	LC3B	N2
116	(0.3,0.7]	0.21875	7	LC3B	N2
117	(0.7,1]	0.75	7	LC3B	N2
118	(0,0.3]	0.1	8	LC3B	N2
119	(0.3,0.7]	0.15	8	LC3B	N2
120	(0.7,1]	0.75	8	LC3B	N2
121	(0,0.3]	0.285714	9	LC3B	N2
122	(0.3,0.7]	0.25974	9	LC3B	N2
123	(0.7,1]	0.454545	9	LC3B	N2
124	(0,0.3]	0.08	10	LC3B	N2
125	(0.3,0.7]	0.328	10	LC3B	N2
126	(0.7,1]	0.592	10	LC3B	N2
127	(0,0.3]	0	11	LC3B	N2
128	(0.3,0.7]	0.285714	11	LC3B	N2
129	(0.7,1]	0.714286	11	LC3B	N2
130	(0,0.3]	0	12	LC3B	N2
131	(0.3,0.7]	0	12	LC3B	N2
132	(0.7,1]	1	12	LC3B	N2
133	(0,0.3]	0.129032	13	LC3B	N2
134	(0.3,0.7]	0.0645161	13	LC3B	N2
135	(0.7,1]	0.806452	13	LC3B	N2
136	(0,0.3]	0.0375	14	LC3B	N2
137	(0.3,0.7]	0.2625	14	LC3B	N2
138	(0.7,1]	0.7	14	LC3B	N2
139	(0,0.3]	0.03125	15	LC3B	N2
140	(0.3,0.7]	0.25	15	LC3B	N2
141	(0.7,1]	0.71875	15	LC3B	N2
145	(0,0.3]	0.0958904	16	LC3B	N2
146	(0.3,0.7]	0.164384	16	LC3B	N2
147	(0.7,1]	0.739726	16	LC3B	N2
148	(0,0.3]	0.0454545	17	LC3B	N2
149	(0.3,0.7]	0.181818	17	LC3B	N2
150	(0.7,1]	0.772727	17	LC3B	N2
151	(0,0.3]	0.0638298	18	LC3B	N2
152	(0.3,0.7]	0.276596	18	LC3B	N2
153	(0.7,1]	0.659574	18	LC3B	N2
154	(0,0.3]	0.142857	19	LC3B	N2
155	(0.3,0.7]	0.392857	19	LC3B	N2
156	(0.7,1]	0.464286	19	LC3B	N2
157	(0,0.3]	0.0930233	20	LC3B	N2
158	(0.3,0.7]	0.232558	20	LC3B	N2
159	(0.7,1]	0.674419	20	LC3B	N2
160	(0,0.3]	0.153846	21	LC3B	N2
161	(0.3,0.7]	0.307692	21	LC3B	N2
162	(0.7,1]	0.538462	21	LC3B	N2
163	(0,0.3]	0.0457516	22	LC3B	N2
164	(0.3,0.7]	0.261438	22	LC3B	N2
165	(0.7,1]	0.69281	22	LC3B	N2
166	(0,0.3]	0.0925926	23	LC3B	N2
167	(0.3,0.7]	0.333333	23	LC3B	N2
168	(0.7,1]	0.574074	23	LC3B	N2
169	(0,0.3]	0.03125	24	LC3B	N2
170	(0.3,0.7]	0.125	24	LC3B	N2
171	(0.7,1]	0.84375	24	LC3B	N2
172	(0,0.3]	0.0535714	25	LC3B	N2
173	(0.3,0.7]	0.25	25	LC3B	N2
174	(0.7,1]	0.696429	25	LC3B	N2
178	(0,0.3]	0.0609756	26	LC3B	N2
179	(0.3,0.7]	0.219512	26	LC3B	N2
180	(0.7,1]	0.719512	26	LC3B	N2
913	(0,0.3]	0.027027	1	LC3B	N3
922	(0.3,0.7]	0.162162	1	LC3B	N3
932	(0.7,1]	0.810811	1	LC3B	N3
1241	(0,0.3]	0	2	LC3B	N3
1251	(0.3,0.7]	0.233333	2	LC3B	N3
1261	(0.7,1]	0.766667	2	LC3B	N3
1421	(0,0.3]	0.108108	3	LC3B	N3
1431	(0.3,0.7]	0.189189	3	LC3B	N3
1441	(0.7,1]	0.702703	3	LC3B	N3
1451	(0,0.3]	0.125	4	LC3B	N3
1461	(0.3,0.7]	0.375	4	LC3B	N3
1471	(0.7,1]	0.5	4	LC3B	N3
1481	(0,0.3]	0.0576923	5	LC3B	N3
1491	(0.3,0.7]	0.173077	5	LC3B	N3
1501	(0.7,1]	0.769231	5	LC3B	N3
942	(0,0.3]	0.0819672	6	LC3B	N3
952	(0.3,0.7]	0.147541	6	LC3B	N3
962	(0.7,1]	0.770492	6	LC3B	N3
972	(0,0.3]	0.0625	7	LC3B	N3
982	(0.3,0.7]	0.145833	7	LC3B	N3
992	(0.7,1]	0.791667	7	LC3B	N3
1002	(0,0.3]	0.0967742	8	LC3B	N3
1013	(0.3,0.7]	0.193548	8	LC3B	N3
1022	(0.7,1]	0.709677	8	LC3B	N3
1032	(0,0.3]	0.125	9	LC3B	N3
1042	(0.3,0.7]	0.25	9	LC3B	N3
1052	(0.7,1]	0.625	9	LC3B	N3
1062	(0,0.3]	0.0275229	10	LC3B	N3
1072	(0.3,0.7]	0.137615	10	LC3B	N3
1082	(0.7,1]	0.834862	10	LC3B	N3
1092	(0,0.3]	0	11	LC3B	N3
1102	(0.3,0.7]	0.224138	11	LC3B	N3
1113	(0.7,1]	0.775862	11	LC3B	N3
1122	(0,0.3]	0.113208	12	LC3B	N3
1132	(0.3,0.7]	0.235849	12	LC3B	N3
1142	(0.7,1]	0.650943	12	LC3B	N3
1151	(0,0.3]	0.0363636	13	LC3B	N3
1161	(0.3,0.7]	0.2	13	LC3B	N3
1171	(0.7,1]	0.763636	13	LC3B	N3
1181	(0,0.3]	0.0779221	14	LC3B	N3
1191	(0.3,0.7]	0.181818	14	LC3B	N3
1201	(0.7,1]	0.74026	14	LC3B	N3
1212	(0,0.3]	0.109589	15	LC3B	N3
1221	(0.3,0.7]	0.30137	15	LC3B	N3
1231	(0.7,1]	0.589041	15	LC3B	N3
1271	(0,0.3]	0.0793651	16	LC3B	N3
1281	(0.3,0.7]	0.285714	16	LC3B	N3
1291	(0.7,1]	0.634921	16	LC3B	N3
1301	(0,0.3]	0.0588235	17	LC3B	N3
1312	(0.3,0.7]	0.176471	17	LC3B	N3
1321	(0.7,1]	0.764706	17	LC3B	N3
1331	(0,0.3]	0.0882353	18	LC3B	N3
1341	(0.3,0.7]	0.254902	18	LC3B	N3
1351	(0.7,1]	0.656863	18	LC3B	N3
1361	(0,0.3]	0.0416667	19	LC3B	N3
1371	(0.3,0.7]	0.166667	19	LC3B	N3
1381	(0.7,1]	0.791667	19	LC3B	N3
1391	(0,0.3]	0.166667	20	LC3B	N3
1401	(0.3,0.7]	0.238095	20	LC3B	N3
1412	(0.7,1]	0.595238	20	LC3B	N3
1	(0,0.3]	0.195122	1	LC3C	N1
2	(0.3,0.7]	0.365854	1	LC3C	N1
3	(0.7,1]	0.439024	1	LC3C	N1
34	(0,0.3]	0.217822	2	LC3C	N1
35	(0.3,0.7]	0.316832	2	LC3C	N1
36	(0.7,1]	0.465347	2	LC3C	N1
55	(0,0.3]	0.0980392	3	LC3C	N1
56	(0.3,0.7]	0.254902	3	LC3C	N1
57	(0.7,1]	0.647059	3	LC3C	N1
58	(0,0.3]	0.112903	4	LC3C	N1
59	(0.3,0.7]	0.354839	4	LC3C	N1
60	(0.7,1]	0.532258	4	LC3C	N1
61	(0,0.3]	0.252874	5	LC3C	N1
62	(0.3,0.7]	0.425287	5	LC3C	N1
63	(0.7,1]	0.321839	5	LC3C	N1
4	(0,0.3]	0.0792079	6	LC3C	N1
5	(0.3,0.7]	0.138614	6	LC3C	N1
6	(0.7,1]	0.782178	6	LC3C	N1
7	(0,0.3]	0.197183	7	LC3C	N1
8	(0.3,0.7]	0.302817	7	LC3C	N1
9	(0.7,1]	0.5	7	LC3C	N1
10	(0,0.3]	0.160221	8	LC3C	N1
11	(0.3,0.7]	0.314917	8	LC3C	N1
12	(0.7,1]	0.524862	8	LC3C	N1
13	(0,0.3]	0.223744	9	LC3C	N1
14	(0.3,0.7]	0.452055	9	LC3C	N1
15	(0.7,1]	0.324201	9	LC3C	N1
16	(0,0.3]	0.128834	10	LC3C	N1
17	(0.3,0.7]	0.319018	10	LC3C	N1
18	(0.7,1]	0.552147	10	LC3C	N1
19	(0,0.3]	0.13253	11	LC3C	N1
20	(0.3,0.7]	0.301205	11	LC3C	N1
21	(0.7,1]	0.566265	11	LC3C	N1
22	(0,0.3]	0.215686	12	LC3C	N1
23	(0.3,0.7]	0.284314	12	LC3C	N1
24	(0.7,1]	0.5	12	LC3C	N1
25	(0,0.3]	0.144928	13	LC3C	N1
26	(0.3,0.7]	0.355072	13	LC3C	N1
27	(0.7,1]	0.5	13	LC3C	N1
28	(0,0.3]	0.151515	14	LC3C	N1
29	(0.3,0.7]	0.434343	14	LC3C	N1
30	(0.7,1]	0.414141	14	LC3C	N1
31	(0,0.3]	0.101266	15	LC3C	N1
32	(0.3,0.7]	0.316456	15	LC3C	N1
33	(0.7,1]	0.582278	15	LC3C	N1
37	(0,0.3]	0.125	16	LC3C	N1
38	(0.3,0.7]	0.25	16	LC3C	N1
39	(0.7,1]	0.625	16	LC3C	N1
40	(0,0.3]	0.0833333	17	LC3C	N1
41	(0.3,0.7]	0.385417	17	LC3C	N1
42	(0.7,1]	0.53125	17	LC3C	N1
43	(0,0.3]	0.134328	18	LC3C	N1
44	(0.3,0.7]	0.268657	18	LC3C	N1
45	(0.7,1]	0.597015	18	LC3C	N1
46	(0,0.3]	0.121951	19	LC3C	N1
47	(0.3,0.7]	0.292683	19	LC3C	N1
48	(0.7,1]	0.585366	19	LC3C	N1
49	(0,0.3]	0.0169492	20	LC3C	N1
50	(0.3,0.7]	0.169492	20	LC3C	N1
51	(0.7,1]	0.813559	20	LC3C	N1
52	(0,0.3]	0.225	21	LC3C	N1
53	(0.3,0.7]	0.216667	21	LC3C	N1
54	(0.7,1]	0.558333	21	LC3C	N1
187	(0,0.3]	0.15	1	LC3C	N2
210	(0.3,0.7]	0.3625	1	LC3C	N2
310	(0.7,1]	0.4875	1	LC3C	N2
341	(0,0.3]	0.125	2	LC3C	N2
351	(0.3,0.7]	0.2625	2	LC3C	N2
361	(0.7,1]	0.6125	2	LC3C	N2
671	(0,0.3]	0.144231	3	LC3C	N2
681	(0.3,0.7]	0.288462	3	LC3C	N2
691	(0.7,1]	0.567308	3	LC3C	N2
1001	(0,0.3]	0.153846	4	LC3C	N2
1011	(0.3,0.7]	0.215385	4	LC3C	N2
1021	(0.7,1]	0.630769	4	LC3C	N2
1061	(0,0.3]	0.092437	5	LC3C	N2
1071	(0.3,0.7]	0.260504	5	LC3C	N2
1081	(0.7,1]	0.647059	5	LC3C	N2
410	(0,0.3]	0.0865385	6	LC3C	N2
510	(0.3,0.7]	0.307692	6	LC3C	N2
610	(0.7,1]	0.605769	6	LC3C	N2
710	(0,0.3]	0.124528	7	LC3C	N2
810	(0.3,0.7]	0.290566	7	LC3C	N2
910	(0.7,1]	0.584906	7	LC3C	N2
1010	(0,0.3]	0.127517	8	LC3C	N2
1110	(0.3,0.7]	0.308725	8	LC3C	N2
1210	(0.7,1]	0.563758	8	LC3C	N2
1310	(0,0.3]	0.18232	9	LC3C	N2
1410	(0.3,0.7]	0.375691	9	LC3C	N2
1510	(0.7,1]	0.441989	9	LC3C	N2
1610	(0,0.3]	0.100629	10	LC3C	N2
1710	(0.3,0.7]	0.383648	10	LC3C	N2
188	(0.7,1]	0.515723	10	LC3C	N2
191	(0,0.3]	0.091954	11	LC3C	N2
201	(0.3,0.7]	0.218391	11	LC3C	N2
211	(0.7,1]	0.689655	11	LC3C	N2
221	(0,0.3]	0.157025	12	LC3C	N2
231	(0.3,0.7]	0.297521	12	LC3C	N2
241	(0.7,1]	0.545455	12	LC3C	N2
251	(0,0.3]	0.184874	13	LC3C	N2
261	(0.3,0.7]	0.310924	13	LC3C	N2
271	(0.7,1]	0.504202	13	LC3C	N2
281	(0,0.3]	0.115044	14	LC3C	N2
291	(0.3,0.7]	0.371681	14	LC3C	N2
301	(0.7,1]	0.513274	14	LC3C	N2
311	(0,0.3]	0.126214	15	LC3C	N2
321	(0.3,0.7]	0.262136	15	LC3C	N2
331	(0.7,1]	0.61165	15	LC3C	N2
371	(0,0.3]	0.235849	16	LC3C	N2
381	(0.3,0.7]	0.292453	16	LC3C	N2
391	(0.7,1]	0.471698	16	LC3C	N2
401	(0,0.3]	0.149425	17	LC3C	N2
411	(0.3,0.7]	0.229885	17	LC3C	N2
421	(0.7,1]	0.62069	17	LC3C	N2
431	(0,0.3]	0.114583	18	LC3C	N2
441	(0.3,0.7]	0.3125	18	LC3C	N2
451	(0.7,1]	0.572917	18	LC3C	N2
461	(0,0.3]	0.145833	19	LC3C	N2
471	(0.3,0.7]	0.40625	19	LC3C	N2
481	(0.7,1]	0.447917	19	LC3C	N2
491	(0,0.3]	0.121951	20	LC3C	N2
501	(0.3,0.7]	0.414634	20	LC3C	N2
511	(0.7,1]	0.463415	20	LC3C	N2
521	(0,0.3]	0.213333	21	LC3C	N2
531	(0.3,0.7]	0.273333	21	LC3C	N2
541	(0.7,1]	0.513333	21	LC3C	N2
551	(0,0.3]	0.159091	22	LC3C	N2
561	(0.3,0.7]	0.261364	22	LC3C	N2
571	(0.7,1]	0.579545	22	LC3C	N2
581	(0,0.3]	0.162162	23	LC3C	N2
591	(0.3,0.7]	0.297297	23	LC3C	N2
601	(0.7,1]	0.540541	23	LC3C	N2
611	(0,0.3]	0.131148	24	LC3C	N2
621	(0.3,0.7]	0.295082	24	LC3C	N2
631	(0.7,1]	0.57377	24	LC3C	N2
641	(0,0.3]	0.148649	25	LC3C	N2
651	(0.3,0.7]	0.337838	25	LC3C	N2
661	(0.7,1]	0.513514	25	LC3C	N2
701	(0,0.3]	0.161677	26	LC3C	N2
711	(0.3,0.7]	0.179641	26	LC3C	N2
721	(0.7,1]	0.658683	26	LC3C	N2
731	(0,0.3]	0.182796	27	LC3C	N2
741	(0.3,0.7]	0.188172	27	LC3C	N2
751	(0.7,1]	0.629032	27	LC3C	N2
761	(0,0.3]	0.0510204	28	LC3C	N2
771	(0.3,0.7]	0.265306	28	LC3C	N2
781	(0.7,1]	0.683673	28	LC3C	N2
791	(0,0.3]	0.0519481	29	LC3C	N2
801	(0.3,0.7]	0.415584	29	LC3C	N2
811	(0.7,1]	0.532468	29	LC3C	N2
821	(0,0.3]	0.0824742	30	LC3C	N2
831	(0.3,0.7]	0.28866	30	LC3C	N2
841	(0.7,1]	0.628866	30	LC3C	N2
851	(0,0.3]	0.108374	31	LC3C	N2
861	(0.3,0.7]	0.300493	31	LC3C	N2
871	(0.7,1]	0.586207	31	LC3C	N2
881	(0,0.3]	0.161074	32	LC3C	N2
891	(0.3,0.7]	0.281879	32	LC3C	N2
901	(0.7,1]	0.557047	32	LC3C	N2
911	(0,0.3]	0.0877193	33	LC3C	N2
921	(0.3,0.7]	0.342105	33	LC3C	N2
931	(0.7,1]	0.570175	33	LC3C	N2
941	(0,0.3]	0.226519	34	LC3C	N2
951	(0.3,0.7]	0.265193	34	LC3C	N2
961	(0.7,1]	0.508287	34	LC3C	N2
971	(0,0.3]	0.157143	35	LC3C	N2
981	(0.3,0.7]	0.290476	35	LC3C	N2
991	(0.7,1]	0.552381	35	LC3C	N2
1031	(0,0.3]	0.142857	36	LC3C	N2
1041	(0.3,0.7]	0.428571	36	LC3C	N2
1051	(0.7,1]	0.428571	36	LC3C	N2
189	(0,0.3]	0.211268	1	LC3C	N3
212	(0.3,0.7]	0.169014	1	LC3C	N3
312	(0.7,1]	0.619718	1	LC3C	N3
342	(0,0.3]	0.12766	2	LC3C	N3
352	(0.3,0.7]	0.297872	2	LC3C	N3
362	(0.7,1]	0.574468	2	LC3C	N3
672	(0,0.3]	0.115942	3	LC3C	N3
682	(0.3,0.7]	0.289855	3	LC3C	N3
692	(0.7,1]	0.594203	3	LC3C	N3
852	(0,0.3]	0.0869565	4	LC3C	N3
862	(0.3,0.7]	0.234783	4	LC3C	N3
872	(0.7,1]	0.678261	4	LC3C	N3
882	(0,0.3]	0.0538462	5	LC3C	N3
892	(0.3,0.7]	0.215385	5	LC3C	N3
902	(0.7,1]	0.730769	5	LC3C	N3
412	(0,0.3]	0.103093	6	LC3C	N3
512	(0.3,0.7]	0.257732	6	LC3C	N3
612	(0.7,1]	0.639175	6	LC3C	N3
712	(0,0.3]	0.0526316	7	LC3C	N3
812	(0.3,0.7]	0.336842	7	LC3C	N3
912	(0.7,1]	0.610526	7	LC3C	N3
1012	(0,0.3]	0.0171429	8	LC3C	N3
1112	(0.3,0.7]	0.142857	8	LC3C	N3
1211	(0.7,1]	0.84	8	LC3C	N3
1311	(0,0.3]	0.035533	9	LC3C	N3
1411	(0.3,0.7]	0.228426	9	LC3C	N3
1511	(0.7,1]	0.736041	9	LC3C	N3
1611	(0,0.3]	0.0328639	10	LC3C	N3
1711	(0.3,0.7]	0.122066	10	LC3C	N3
1810	(0.7,1]	0.84507	10	LC3C	N3
192	(0,0.3]	0.0645161	11	LC3C	N3
202	(0.3,0.7]	0.241935	11	LC3C	N3
213	(0.7,1]	0.693548	11	LC3C	N3
222	(0,0.3]	0.0377358	12	LC3C	N3
232	(0.3,0.7]	0.245283	12	LC3C	N3
242	(0.7,1]	0.716981	12	LC3C	N3
252	(0,0.3]	0.0860215	13	LC3C	N3
262	(0.3,0.7]	0.225806	13	LC3C	N3
272	(0.7,1]	0.688172	13	LC3C	N3
282	(0,0.3]	0.230769	14	LC3C	N3
292	(0.3,0.7]	0.269231	14	LC3C	N3
302	(0.7,1]	0.5	14	LC3C	N3
313	(0,0.3]	0.16	15	LC3C	N3
322	(0.3,0.7]	0.32	15	LC3C	N3
332	(0.7,1]	0.52	15	LC3C	N3
372	(0,0.3]	0.155556	16	LC3C	N3
382	(0.3,0.7]	0.288889	16	LC3C	N3
392	(0.7,1]	0.555556	16	LC3C	N3
402	(0,0.3]	0.0909091	17	LC3C	N3
413	(0.3,0.7]	0.265152	17	LC3C	N3
422	(0.7,1]	0.643939	17	LC3C	N3
432	(0,0.3]	0.0935673	18	LC3C	N3
442	(0.3,0.7]	0.204678	18	LC3C	N3
452	(0.7,1]	0.701754	18	LC3C	N3
462	(0,0.3]	0.0540541	19	LC3C	N3
472	(0.3,0.7]	0.128378	19	LC3C	N3
482	(0.7,1]	0.817568	19	LC3C	N3
492	(0,0.3]	0.116667	20	LC3C	N3
502	(0.3,0.7]	0.266667	20	LC3C	N3
513	(0.7,1]	0.616667	20	LC3C	N3
522	(0,0.3]	0.127273	21	LC3C	N3
532	(0.3,0.7]	0.4	21	LC3C	N3
542	(0.7,1]	0.472727	21	LC3C	N3
552	(0,0.3]	0.176471	22	LC3C	N3
562	(0.3,0.7]	0.352941	22	LC3C	N3
572	(0.7,1]	0.470588	22	LC3C	N3
582	(0,0.3]	0.0510204	23	LC3C	N3
592	(0.3,0.7]	0.265306	23	LC3C	N3
602	(0.7,1]	0.683673	23	LC3C	N3
613	(0,0.3]	0.155914	24	LC3C	N3
622	(0.3,0.7]	0.263441	24	LC3C	N3
632	(0.7,1]	0.580645	24	LC3C	N3
642	(0,0.3]	0.151515	25	LC3C	N3
652	(0.3,0.7]	0.363636	25	LC3C	N3
662	(0.7,1]	0.484848	25	LC3C	N3
702	(0,0.3]	0.136364	26	LC3C	N3
713	(0.3,0.7]	0.345455	26	LC3C	N3
722	(0.7,1]	0.518182	26	LC3C	N3
732	(0,0.3]	0.152672	27	LC3C	N3
742	(0.3,0.7]	0.305344	27	LC3C	N3
752	(0.7,1]	0.541985	27	LC3C	N3
762	(0,0.3]	0.108844	28	LC3C	N3
772	(0.3,0.7]	0.346939	28	LC3C	N3
782	(0.7,1]	0.537415	28	LC3C	N3
792	(0,0.3]	0.0967742	29	LC3C	N3
802	(0.3,0.7]	0.263441	29	LC3C	N3
813	(0.7,1]	0.639785	29	LC3C	N3
822	(0,0.3]	0.111111	30	LC3C	N3
832	(0.3,0.7]	0.333333	30	LC3C	N3
842	(0.7,1]	0.555556	30	LC3C	N3

## Sheet: Figure 2e
Construct.LC3	Construct	LC3.bait	IP.WCL.Tub	IP.WCL.Tub.norm
12.RUFY1.B	12.RUFY1	LC3B	2363.15	1
12.RUFY1.C	12.RUFY1	LC3C	13974.5	5.9135
12.RUFY1.B	12.RUFY1	LC3B	20074.1	1
12.RUFY1.C	12.RUFY1	LC3C	87397.3	4.35373
12.RUFY1.B	12.RUFY1	LC3B	36311.1	1
12.RUFY1.C	12.RUFY1	LC3C	207493	5.71432
8.TFRC.B	08.TFRC	LC3B	241845	1
8.TFRC.C	08.TFRC	LC3C	1.58719e+06	6.56283
8.TFRC.B	08.TFRC	LC3B	3109.7	1
8.TFRC.C	08.TFRC	LC3C	31605.6	10.1635
8.TFRC.B	08.TFRC	LC3B	133497	1
8.TFRC.C	08.TFRC	LC3C	1.33344e+06	9.98853
24.CAV1.B	24.CAV1	LC3B	59704.6	1
24.CAV1.C	24.CAV1	LC3C	292017	4.89104
24.CAV1.B	24.CAV1	LC3B	355085	1
24.CAV1.C	24.CAV1	LC3C	1.76048e+06	4.9579
24.CAV1.B	24.CAV1	LC3B	54067.3	1
24.CAV1.C	24.CAV1	LC3C	344990	6.38076
VAMP3.B	VAMP3	LC3B	7914.83	1
VAMP3.C	VAMP3	LC3C	64650.7	8.1683
VAMP3.B	VAMP3	LC3B	2327.55	1
VAMP3.C	VAMP3	LC3C	22444	9.64276
VAMP3.B	VAMP3	LC3B	15704	1
VAMP3.C	VAMP3	LC3C	146415	9.32343
VAMP3.B	VAMP3	LC3B	14233.7	1
VAMP3.C	VAMP3	LC3C	78189	5.49322
9.TBK1.B	9.TBK1	LC3B	88984.2	1
9.TBK1.C	9.TBK1	LC3C	176269	1.9809
9.TBK1.B	9.TBK1	LC3B	5482.99	1
9.TBK1.C	9.TBK1	LC3C	31184.8	5.68757
9.TBK1.B	9.TBK1	LC3B	237361	1
9.TBK1.C	9.TBK1	LC3C	607973	2.56138
ATG9.B	ATG9	LC3B	5955	1
ATG9.C	ATG9	LC3C	29049	3.9694
ATG9.B	ATG9	LC3B	125675	1
ATG9.C	ATG9	LC3C	504336	4.09008
ATG9.B	ATG9	LC3B	520982	1
ATG9.C	ATG9	LC3C	1718455	3.85409
ATG9.B	ATG9	LC3B	82704	1
ATG9.C	ATG9	LC3C	355782	4.15738
ATG9.B	ATG9	LC3B	54827	1
ATG9.C	ATG9	LC3C	224115	5.59641
25.OPTN.B	25.OPTN	LC3B	15575.4	1
25.OPTN.C	25.OPTN	LC3C	29261.8	1.87872
25.OPTN.B	25.OPTN	LC3B	59651.1	1
25.OPTN.C	25.OPTN	LC3C	329747	5.52792
25.OPTN.B	25.OPTN	LC3B	105262	1
25.OPTN.C	25.OPTN	LC3C	366374	3.48057
25.OPTN.B	25.OPTN	LC3B	49088.1	1
25.OPTN.C	25.OPTN	LC3C	77800.7	1.58492

## Sheet: Figure 2f,g
Stain	Percent.overlap	Repeat
VAMP3 w/ LC3C	28.36	N1
VAMP3 w/ LC3B	16.26	N1
VAMP3 w/ LC3C	38.53	N2
VAMP3 w/ LC3B	23.8	N2
VAMP3 w/ LC3C	35.19	N3
VAMP3 w/ LC3B	24.07	N3
ATG9 w/ LC3C	46.13	N1
ATG9 w/ LC3B	14.91	N1
ATG9 w/ LC3C	40.64	N2
ATG9 w/ LC3B	18.04	N2
ATG9 w/ LC3C	46.71	N3
ATG9 w/ LC3B	24.44	N3

## Sheet: Figure 3b,d
Stain	Percent.overlap	Repeat
(Met-LC3C) w/ VAMP3	62.7823	N1
(Met-LC3C) w/ VAMP3	69.5281	N2
(Met-LC3C) w/ VAMP3	66.5294	N3
(Met-VAMP3) w/ LC3C	28.9565	N1
(Met-VAMP3) w/ LC3C	30.2159	N2
(Met-VAMP3) w/ LC3C	23.8435	N3
(Met-LC3C) w/ ATG9	32.4906	N1
(Met-LC3C) w/ ATG9	24.8417	N2
(Met-LC3C) w/ ATG9	26.3086	N3
(Met-ATG9) w/ LC3C	54.7689	N1
(Met-ATG9) w/ LC3C	48.7078	N2
(Met-ATG9) w/ LC3C	51.191	N3

## Sheet: Figure 3f
Condition	shRNA	IP.WCL	IP.WCL.norm	IP.WCL.Tub	IP.WCL.Tub.norm
pLKO.1	shATG9	0.0292887	1	363180	1
shATG9#5	shATG9	0.0337596	1.15265	371355	1.02251
shATG9#6	shATG9	0.0330144	1.1272	369761	1.01812
pLKO.1	shATG9	0.0071727	1	43107.9	1
shATG9#5	shATG9	0.00979011	1.36491	49146.3	1.14008
shATG9#6	shATG9	0.00388811	0.542071	21306.9	0.494268
pLKO.1	shATG9	0.230769	1	553846	1
shATG9#5	shATG9	0.139535	0.604651	355814	0.642442
shATG9#6	shATG9	0.133908	0.580268	388333	0.701157
pLKO.1	shVAMP3	0.00611421	1	36746.4	1
shVAMP3#14	shVAMP3	0.00167723	0.274317	8319.05	0.226391
shVAMP3#15	shVAMP3	0.00198039	0.3239	6713.53	0.182699
shVAMP3#16	shVAMP3	0.0110541	1.80793	45653.2	1.24239
pLKO.1	shVAMP3	0.230769	1	553846	1
shVAMP3#14	shVAMP3	0.0274815	0.119086	71451.9	0.12901
shVAMP3#15	shVAMP3	0.0464435	0.201255	122146	0.220542
shVAMP3#16	shVAMP3	0.0815315	0.353303	228288	0.412187
pLKO.1	shVAMP3	0.0352809	1	222975	1
shVAMP3#14	shVAMP3	0.0104983	0.297564	44932.9	0.201515
shVAMP3#15	shVAMP3	0.020114	0.570109	83875.2	0.376164
shVAMP3#16	shVAMP3	0.0136872	0.387948	57349.2	0.2572
pLKO.1	shVAMP3	0.077551	1	1.47347e+06	1
shVAMP3#14	shVAMP3	0.0319635	0.412161	610502	0.41433
shVAMP3#15	shVAMP3	0.0117668	0.15173	216509	0.146938

## Sheet: Figure 3g
	VAMP3 distribution							ATG9 distribution
RelativeDistanace	Frequency	Cell	Stain	EXP			RelativeDistanace	Frequency	Cell	Stain	EXP
(0,0.3]	0.354839	1	LC3C	N1			(0,0.3]	0.538462	1	ATG9	N1
(0.3,0.7]	0.430108	1	LC3C	N1			(0.3,0.7]	0.270903	1	ATG9	N1
(0.7,1]	0.215054	1	LC3C	N1			(0.7,1]	0.16388	1	ATG9	N1
(0,0.3]	0.354839	1	LC3C	N1			(0,0.3]	0.333333	2	ATG9	N1
(0.3,0.7]	0.430108	1	LC3C	N1			(0.3,0.7]	0.434783	2	ATG9	N1
(0.7,1]	0.215054	1	LC3C	N1			(0.7,1]	0.224638	2	ATG9	N1
(0,0.3]	0.164557	2	LC3C	N1			(0,0.3]	0.449495	3	ATG9	N1
(0.3,0.7]	0.493671	2	LC3C	N1			(0.3,0.7]	0.330808	3	ATG9	N1
(0.7,1]	0.341772	2	LC3C	N1			(0.7,1]	0.207071	3	ATG9	N1
(0,0.3]	0.164557	2	LC3C	N1			(0,0.3]	0.180723	4	ATG9	N1
(0.3,0.7]	0.493671	2	LC3C	N1			(0.3,0.7]	0.445783	4	ATG9	N1
(0.7,1]	0.341772	2	LC3C	N1			(0.7,1]	0.373494	4	ATG9	N1
(0,0.3]	0.213115	3	LC3C	N1			(0,0.3]	0	5	ATG9	N1
(0.3,0.7]	0.508197	3	LC3C	N1			(0.3,0.7]	0.178571	5	ATG9	N1
(0.7,1]	0.278689	3	LC3C	N1			(0.7,1]	0.821429	5	ATG9	N1
(0,0.3]	0.213115	3	LC3C	N1			(0,0.3]	0.257576	6	ATG9	N1
(0.3,0.7]	0.508197	3	LC3C	N1			(0.3,0.7]	0.333333	6	ATG9	N1
(0.7,1]	0.278689	3	LC3C	N1			(0.7,1]	0.409091	6	ATG9	N1
(0,0.3]	0.323232	4	LC3C	N1			(0,0.3]	0.242718	7	ATG9	N1
(0.3,0.7]	0.434343	4	LC3C	N1			(0.3,0.7]	0.359223	7	ATG9	N1
(0.7,1]	0.242424	4	LC3C	N1			(0.7,1]	0.398058	7	ATG9	N1
(0,0.3]	0.323232	4	LC3C	N1			(0,0.3]	0.216867	8	ATG9	N1
(0.3,0.7]	0.434343	4	LC3C	N1			(0.3,0.7]	0.457831	8	ATG9	N1
(0.7,1]	0.242424	4	LC3C	N1			(0.7,1]	0.325301	8	ATG9	N1
(0,0.3]	0.265734	5	LC3C	N1			(0,0.3]	0.32967	9	ATG9	N1
(0.3,0.7]	0.454545	5	LC3C	N1			(0.3,0.7]	0.417582	9	ATG9	N1
(0.7,1]	0.27972	5	LC3C	N1			(0.7,1]	0.241758	9	ATG9	N1
(0,0.3]	0.265734	5	LC3C	N1			(0,0.3]	0.278729	10	ATG9	N1
(0.3,0.7]	0.454545	5	LC3C	N1			(0.3,0.7]	0.440098	10	ATG9	N1
(0.7,1]	0.27972	5	LC3C	N1			(0.7,1]	0.281174	10	ATG9	N1
(0,0.3]	0.140449	6	LC3C	N1			(0,0.3]	0.312057	11	ATG9	N1
(0.3,0.7]	0.494382	6	LC3C	N1			(0.3,0.7]	0.411348	11	ATG9	N1
(0.7,1]	0.365169	6	LC3C	N1			(0.7,1]	0.276596	11	ATG9	N1
(0,0.3]	0.140449	6	LC3C	N1			(0,0.3]	0.350318	12	ATG9	N1
(0.3,0.7]	0.494382	6	LC3C	N1			(0.3,0.7]	0.394904	12	ATG9	N1
(0.7,1]	0.365169	6	LC3C	N1			(0.7,1]	0.254777	12	ATG9	N1
(0,0.3]	0.316667	7	LC3C	N1			(0,0.3]	0.276596	13	ATG9	N1
(0.3,0.7]	0.466667	7	LC3C	N1			(0.3,0.7]	0.404255	13	ATG9	N1
(0.7,1]	0.216667	7	LC3C	N1			(0.7,1]	0.319149	13	ATG9	N1
(0,0.3]	0.316667	7	LC3C	N1			(0,0.3]	0.230159	14	ATG9	N1
(0.3,0.7]	0.466667	7	LC3C	N1			(0.3,0.7]	0.507937	14	ATG9	N1
(0.7,1]	0.216667	7	LC3C	N1			(0.7,1]	0.261905	14	ATG9	N1
(0,0.3]	0.141026	8	LC3C	N1			(0,0.3]	0.489209	1	LC3C	N1
(0.3,0.7]	0.448718	8	LC3C	N1			(0.3,0.7]	0.258993	1	LC3C	N1
(0.7,1]	0.410256	8	LC3C	N1			(0.7,1]	0.244604	1	LC3C	N1
(0,0.3]	0.141026	8	LC3C	N1			(0,0.3]	0.405594	2	LC3C	N1
(0.3,0.7]	0.448718	8	LC3C	N1			(0.3,0.7]	0.426573	2	LC3C	N1
(0.7,1]	0.410256	8	LC3C	N1			(0.7,1]	0.167832	2	LC3C	N1
(0,0.3]	0.230769	9	LC3C	N1			(0,0.3]	0.298137	3	LC3C	N1
(0.3,0.7]	0.538462	9	LC3C	N1			(0.3,0.7]	0.322981	3	LC3C	N1
(0.7,1]	0.230769	9	LC3C	N1			(0.7,1]	0.378882	3	LC3C	N1
(0,0.3]	0.230769	9	LC3C	N1			(0,0.3]	0.481793	4	LC3C	N1
(0.3,0.7]	0.538462	9	LC3C	N1			(0.3,0.7]	0.366947	4	LC3C	N1
(0.7,1]	0.230769	9	LC3C	N1			(0.7,1]	0.145658	4	LC3C	N1
(0,0.3]	0.17	10	LC3C	N1			(0,0.3]	0.496907	5	LC3C	N1
(0.3,0.7]	0.5	10	LC3C	N1			(0.3,0.7]	0.331959	5	LC3C	N1
(0.7,1]	0.33	10	LC3C	N1			(0.7,1]	0.171134	5	LC3C	N1
(0,0.3]	0.17	10	LC3C	N1			(0,0.3]	0.39375	6	LC3C	N1
(0.3,0.7]	0.5	10	LC3C	N1			(0.3,0.7]	0.31875	6	LC3C	N1
(0.7,1]	0.33	10	LC3C	N1			(0.7,1]	0.2875	6	LC3C	N1
(0,0.3]	0.228571	11	LC3C	N1			(0,0.3]	0.345238	7	LC3C	N1
(0.3,0.7]	0.380952	11	LC3C	N1			(0.3,0.7]	0.39881	7	LC3C	N1
(0.7,1]	0.390476	11	LC3C	N1			(0.7,1]	0.255952	7	LC3C	N1
(0,0.3]	0.228571	11	LC3C	N1			(0,0.3]	0.318182	8	LC3C	N1
(0.3,0.7]	0.380952	11	LC3C	N1			(0.3,0.7]	0.356061	8	LC3C	N1
(0.7,1]	0.390476	11	LC3C	N1			(0.7,1]	0.325758	8	LC3C	N1
(0,0.3]	0.188406	12	LC3C	N1			(0,0.3]	0.36747	9	LC3C	N1
(0.3,0.7]	0.434783	12	LC3C	N1			(0.3,0.7]	0.409639	9	LC3C	N1
(0.7,1]	0.376812	12	LC3C	N1			(0.7,1]	0.216867	9	LC3C	N1
(0,0.3]	0.188406	12	LC3C	N1			(0,0.3]	0.209677	10	LC3C	N1
(0.3,0.7]	0.434783	12	LC3C	N1			(0.3,0.7]	0.474194	10	LC3C	N1
(0.7,1]	0.376812	12	LC3C	N1			(0.7,1]	0.316129	10	LC3C	N1
(0,0.3]	1	13	LC3C	N1			(0,0.3]	0.384615	11	LC3C	N1
(0.3,0.7]	0	13	LC3C	N1			(0.3,0.7]	0.346154	11	LC3C	N1
(0.7,1]	0	13	LC3C	N1			(0.7,1]	0.269231	11	LC3C	N1
(0,0.3]	1	14	LC3C	N1			(0,0.3]	0.369231	12	LC3C	N1
(0.3,0.7]	0	14	LC3C	N1			(0.3,0.7]	0.384615	12	LC3C	N1
(0.7,1]	0	14	LC3C	N1			(0.7,1]	0.246154	12	LC3C	N1
(0,0.3]	1	15	LC3C	N1			(0,0.3]	0.305085	13	LC3C	N1
(0.3,0.7]	0	15	LC3C	N1			(0.3,0.7]	0.418079	13	LC3C	N1
(0.7,1]	0	15	LC3C	N1			(0.7,1]	0.271186	13	LC3C	N1
(0,0.3]	1	16	LC3C	N1			(0,0.3]	0.304636	14	LC3C	N1
(0.3,0.7]	0	16	LC3C	N1			(0.3,0.7]	0.377483	14	LC3C	N1
(0.7,1]	0	16	LC3C	N1			(0.7,1]	0.317881	14	LC3C	N1
(0,0.3]	0.4	17	LC3C	N1			(0,0.3]	0.288462	1	LC3C&ATG9	N1
(0.3,0.7]	0.3	17	LC3C	N1			(0.3,0.7]	0.403846	1	LC3C&ATG9	N1
(0.7,1]	0.3	17	LC3C	N1			(0.7,1]	0.307692	1	LC3C&ATG9	N1
(0,0.3]	0.4	17	LC3C	N1			(0,0.3]	0.285714	2	LC3C&ATG9	N1
(0.3,0.7]	0.3	17	LC3C	N1			(0.3,0.7]	0.371429	2	LC3C&ATG9	N1
(0.7,1]	0.3	17	LC3C	N1			(0.7,1]	0.342857	2	LC3C&ATG9	N1
(0,0.3]	0.433962	1	Met	N1			(0,0.3]	0.223529	3	LC3C&ATG9	N1
(0.3,0.7]	0.377358	1	Met	N1			(0.3,0.7]	0.364706	3	LC3C&ATG9	N1
(0.7,1]	0.188679	1	Met	N1			(0.7,1]	0.411765	3	LC3C&ATG9	N1
(0,0.3]	0.266129	2	Met	N1			(0,0.3]	0.180556	4	LC3C&ATG9	N1
(0.3,0.7]	0.443548	2	Met	N1			(0.3,0.7]	0.444444	4	LC3C&ATG9	N1
(0.7,1]	0.290323	2	Met	N1			(0.7,1]	0.375	4	LC3C&ATG9	N1
(0,0.3]	0.253333	3	Met	N1			(0,0.3]	0	5	LC3C&ATG9	N1
(0.3,0.7]	0.44	3	Met	N1			(0.3,0.7]	0.162791	5	LC3C&ATG9	N1
(0.7,1]	0.306667	3	Met	N1			(0.7,1]	0.837209	5	LC3C&ATG9	N1
(0,0.3]	0.4	4	Met	N1			(0,0.3]	0.121212	6	LC3C&ATG9	N1
(0.3,0.7]	0.275	4	Met	N1			(0.3,0.7]	0.272727	6	LC3C&ATG9	N1
(0.7,1]	0.325	4	Met	N1			(0.7,1]	0.606061	6	LC3C&ATG9	N1
(0,0.3]	0.346535	5	Met	N1			(0,0.3]	0.121212	7	LC3C&ATG9	N1
(0.3,0.7]	0.455446	5	Met	N1			(0.3,0.7]	0.242424	7	LC3C&ATG9	N1
(0.7,1]	0.19802	5	Met	N1			(0.7,1]	0.636364	7	LC3C&ATG9	N1
(0,0.3]	0.325153	6	Met	N1			(0,0.3]	0.218182	8	LC3C&ATG9	N1
(0.3,0.7]	0.453988	6	Met	N1			(0.3,0.7]	0.381818	8	LC3C&ATG9	N1
(0.7,1]	0.220859	6	Met	N1			(0.7,1]	0.4	8	LC3C&ATG9	N1
(0,0.3]	0.389189	7	Met	N1			(0,0.3]	0.180328	9	LC3C&ATG9	N1
(0.3,0.7]	0.427027	7	Met	N1			(0.3,0.7]	0.47541	9	LC3C&ATG9	N1
(0.7,1]	0.183784	7	Met	N1			(0.7,1]	0.344262	9	LC3C&ATG9	N1
(0,0.3]	0.37415	8	Met	N1			(0,0.3]	0.14966	10	LC3C&ATG9	N1
(0.3,0.7]	0.421769	8	Met	N1			(0.3,0.7]	0.428571	10	LC3C&ATG9	N1
(0.7,1]	0.204082	8	Met	N1			(0.7,1]	0.421769	10	LC3C&ATG9	N1
(0,0.3]	0.286822	9	Met	N1			(0,0.3]	0.255814	11	LC3C&ATG9	N1
(0.3,0.7]	0.48062	9	Met	N1			(0.3,0.7]	0.348837	11	LC3C&ATG9	N1
(0.7,1]	0.232558	9	Met	N1			(0.7,1]	0.395349	11	LC3C&ATG9	N1
(0,0.3]	0.211009	10	Met	N1			(0,0.3]	0.230769	12	LC3C&ATG9	N1
(0.3,0.7]	0.449541	10	Met	N1			(0.3,0.7]	0.384615	12	LC3C&ATG9	N1
(0.7,1]	0.33945	10	Met	N1			(0.7,1]	0.384615	12	LC3C&ATG9	N1
(0,0.3]	0.386792	11	Met	N1			(0,0.3]	0.177419	13	LC3C&ATG9	N1
(0.3,0.7]	0.320755	11	Met	N1			(0.3,0.7]	0.387097	13	LC3C&ATG9	N1
(0.7,1]	0.292453	11	Met	N1			(0.7,1]	0.435484	13	LC3C&ATG9	N1
(0,0.3]	0.360656	12	Met	N1			(0,0.3]	0.142857	14	LC3C&ATG9	N1
(0.3,0.7]	0.42623	12	Met	N1			(0.3,0.7]	0.446429	14	LC3C&ATG9	N1
(0.7,1]	0.213115	12	Met	N1			(0.7,1]	0.410714	14	LC3C&ATG9	N1
(0,0.3]	0.353659	17	Met	N1			(0,0.3]	0.467626	1	Met	N1
(0.3,0.7]	0.341463	17	Met	N1			(0.3,0.7]	0.323741	1	Met	N1
(0.7,1]	0.304878	17	Met	N1			(0.7,1]	0.208633	1	Met	N1
(0,0.3]	0.555556	1	Met-LC3C-VAMP3	N1			(0,0.3]	0.264706	2	Met	N1
(0.3,0.7]	0.444444	1	Met-LC3C-VAMP3	N1			(0.3,0.7]	0.426471	2	Met	N1
(0.7,1]	0	1	Met-LC3C-VAMP3	N1			(0.7,1]	0.308824	2	Met	N1
(0,0.3]	0.129032	2	Met-LC3C-VAMP3	N1			(0,0.3]	0.494737	3	Met	N1
(0.3,0.7]	0.483871	2	Met-LC3C-VAMP3	N1			(0.3,0.7]	0.284211	3	Met	N1
(0.7,1]	0.387097	2	Met-LC3C-VAMP3	N1			(0.7,1]	0.221053	3	Met	N1
(0.3,0.7]	0.8	3	Met-LC3C-VAMP3	N1			(0,0.3]	0.366782	4	Met	N1
(0.7,1]	0.2	3	Met-LC3C-VAMP3	N1			(0.3,0.7]	0.422145	4	Met	N1
(0,0.3]	0	4	Met-LC3C-VAMP3	N1			(0.7,1]	0.211073	4	Met	N1
(0.3,0.7]	0.428571	4	Met-LC3C-VAMP3	N1			(0,0.3]	0.389831	5	Met	N1
(0.7,1]	0.571429	4	Met-LC3C-VAMP3	N1			(0.3,0.7]	0.40678	5	Met	N1
(0,0.3]	0.25	5	Met-LC3C-VAMP3	N1			(0.7,1]	0.20339	5	Met	N1
(0.3,0.7]	0.5	5	Met-LC3C-VAMP3	N1			(0,0.3]	0.386503	6	Met	N1
(0.7,1]	0.25	5	Met-LC3C-VAMP3	N1			(0.3,0.7]	0.386503	6	Met	N1
(0,0.3]	0	6	Met-LC3C-VAMP3	N1			(0.7,1]	0.226994	6	Met	N1
(0.3,0.7]	0.5	6	Met-LC3C-VAMP3	N1			(0,0.3]	0.190476	7	Met	N1
(0.7,1]	0.5	6	Met-LC3C-VAMP3	N1			(0.3,0.7]	0.47619	7	Met	N1
(0,0.3]	0.0833333	7	Met-LC3C-VAMP3	N1			(0.7,1]	0.333333	7	Met	N1
(0.3,0.7]	0.666667	7	Met-LC3C-VAMP3	N1			(0,0.3]	0.439024	8	Met	N1
(0.7,1]	0.25	7	Met-LC3C-VAMP3	N1			(0.3,0.7]	0.382114	8	Met	N1
(0,0.3]	0.1	8	Met-LC3C-VAMP3	N1			(0.7,1]	0.178862	8	Met	N1
(0.3,0.7]	0.4	8	Met-LC3C-VAMP3	N1			(0,0.3]	0.555556	9	Met	N1
(0.7,1]	0.5	8	Met-LC3C-VAMP3	N1			(0.3,0.7]	0.290123	9	Met	N1
(0,0.3]	0.222222	9	Met-LC3C-VAMP3	N1			(0.7,1]	0.154321	9	Met	N1
(0.3,0.7]	0.666667	9	Met-LC3C-VAMP3	N1			(0,0.3]	0.280899	10	Met	N1
(0.7,1]	0.111111	9	Met-LC3C-VAMP3	N1			(0.3,0.7]	0.426966	10	Met	N1
(0,0.3]	0.0833333	10	Met-LC3C-VAMP3	N1			(0.7,1]	0.292135	10	Met	N1
(0.3,0.7]	0.583333	10	Met-LC3C-VAMP3	N1			(0,0.3]	0.37931	11	Met	N1
(0.7,1]	0.333333	10	Met-LC3C-VAMP3	N1			(0.3,0.7]	0.390805	11	Met	N1
(0,0.3]	0.28	11	Met-LC3C-VAMP3	N1			(0.7,1]	0.229885	11	Met	N1
(0.3,0.7]	0.36	11	Met-LC3C-VAMP3	N1			(0,0.3]	0.526316	12	Met	N1
(0.7,1]	0.36	11	Met-LC3C-VAMP3	N1			(0.3,0.7]	0.263158	12	Met	N1
(0,0.3]	0.1	12	Met-LC3C-VAMP3	N1			(0.7,1]	0.210526	12	Met	N1
(0.3,0.7]	0.3	12	Met-LC3C-VAMP3	N1			(0,0.3]	0.333333	13	Met	N1
(0.7,1]	0.6	12	Met-LC3C-VAMP3	N1			(0.3,0.7]	0.333333	13	Met	N1
(0,0.3]	0.45	1	Met&LC3C	N1			(0.7,1]	0.333333	13	Met	N1
(0.3,0.7]	0.4	1	Met&LC3C	N1			(0,0.3]	0.236111	14	Met	N1
(0.7,1]	0.15	1	Met&LC3C	N1			(0.3,0.7]	0.347222	14	Met	N1
(0,0.3]	0.142857	2	Met&LC3C	N1			(0.7,1]	0.416667	14	Met	N1
(0.3,0.7]	0.514286	2	Met&LC3C	N1			(0,0.3]	0.166667	1	Met-LC3C-ATG9	N1
(0.7,1]	0.342857	2	Met&LC3C	N1			(0.3,0.7]	0.666667	1	Met-LC3C-ATG9	N1
(0,0.3]	0	3	Met&LC3C	N1			(0.7,1]	0.166667	1	Met-LC3C-ATG9	N1
(0.3,0.7]	0.5	3	Met&LC3C	N1			(0,0.3]	0.166667	2	Met-LC3C-ATG9	N1
(0.7,1]	0.5	3	Met&LC3C	N1			(0.3,0.7]	0.166667	2	Met-LC3C-ATG9	N1
(0,0.3]	0.1	4	Met&LC3C	N1			(0.7,1]	0.666667	2	Met-LC3C-ATG9	N1
(0.3,0.7]	0.3	4	Met&LC3C	N1			(0,0.3]	0.133333	3	Met-LC3C-ATG9	N1
(0.7,1]	0.6	4	Met&LC3C	N1			(0.3,0.7]	0.266667	3	Met-LC3C-ATG9	N1
(0,0.3]	0.259259	5	Met&LC3C	N1			(0.7,1]	0.6	3	Met-LC3C-ATG9	N1
(0.3,0.7]	0.481481	5	Met&LC3C	N1			(0,0.3]	0	4	Met-LC3C-ATG9	N1
(0.7,1]	0.259259	5	Met&LC3C	N1			(0.3,0.7]	0.416667	4	Met-LC3C-ATG9	N1
(0,0.3]	0	6	Met&LC3C	N1			(0.7,1]	0.583333	4	Met-LC3C-ATG9	N1
(0.3,0.7]	0.625	6	Met&LC3C	N1			(0,0.3]	0	5	Met-LC3C-ATG9	N1
(0.7,1]	0.375	6	Met&LC3C	N1			(0.3,0.7]	0.0909091	5	Met-LC3C-ATG9	N1
(0,0.3]	0.212766	7	Met&LC3C	N1			(0.7,1]	0.909091	5	Met-LC3C-ATG9	N1
(0.3,0.7]	0.531915	7	Met&LC3C	N1			(0,0.3]	0.2	6	Met-LC3C-ATG9	N1
(0.7,1]	0.255319	7	Met&LC3C	N1			(0.3,0.7]	0.1	6	Met-LC3C-ATG9	N1
(0,0.3]	0.0625	8	Met&LC3C	N1			(0.7,1]	0.7	6	Met-LC3C-ATG9	N1
(0.3,0.7]	0.375	8	Met&LC3C	N1			(0,0.3]	0	7	Met-LC3C-ATG9	N1
(0.7,1]	0.5625	8	Met&LC3C	N1			(0.3,0.7]	0.1	7	Met-LC3C-ATG9	N1
(0,0.3]	0.25	9	Met&LC3C	N1			(0.7,1]	0.9	7	Met-LC3C-ATG9	N1
(0.3,0.7]	0.6	9	Met&LC3C	N1			(0,0.3]	0.166667	8	Met-LC3C-ATG9	N1
(0.7,1]	0.15	9	Met&LC3C	N1			(0.3,0.7]	0.5	8	Met-LC3C-ATG9	N1
(0,0.3]	0.0588235	10	Met&LC3C	N1			(0.7,1]	0.333333	8	Met-LC3C-ATG9	N1
(0.3,0.7]	0.705882	10	Met&LC3C	N1			(0,0.3]	0	9	Met-LC3C-ATG9	N1
(0.7,1]	0.235294	10	Met&LC3C	N1			(0.3,0.7]	0.5	9	Met-LC3C-ATG9	N1
(0,0.3]	0.259259	11	Met&LC3C	N1			(0.7,1]	0.5	9	Met-LC3C-ATG9	N1
(0.3,0.7]	0.333333	11	Met&LC3C	N1			(0,0.3]	0.0769231	10	Met-LC3C-ATG9	N1
(0.7,1]	0.407407	11	Met&LC3C	N1			(0.3,0.7]	0.538462	10	Met-LC3C-ATG9	N1
(0,0.3]	0.142857	12	Met&LC3C	N1			(0.7,1]	0.384615	10	Met-LC3C-ATG9	N1
(0.3,0.7]	0.214286	12	Met&LC3C	N1			(0,0.3]	0	11	Met-LC3C-ATG9	N1
(0.7,1]	0.642857	12	Met&LC3C	N1			(0.3,0.7]	0.5	11	Met-LC3C-ATG9	N1
(0,0.3]	0.2	17	Met&LC3C	N1			(0.7,1]	0.5	11	Met-LC3C-ATG9	N1
(0.3,0.7]	0.6	17	Met&LC3C	N1			(0,0.3]	0.25	12	Met-LC3C-ATG9	N1
(0.7,1]	0.2	17	Met&LC3C	N1			(0.3,0.7]	0.375	12	Met-LC3C-ATG9	N1
(0,0.3]	0.444444	1	Met&VAMP3	N1			(0.7,1]	0.375	12	Met-LC3C-ATG9	N1
(0.3,0.7]	0.37037	1	Met&VAMP3	N1			(0,0.3]	0.0666667	13	Met-LC3C-ATG9	N1
(0.7,1]	0.185185	1	Met&VAMP3	N1			(0.3,0.7]	0.466667	13	Met-LC3C-ATG9	N1
(0,0.3]	0.202532	2	Met&VAMP3	N1			(0.7,1]	0.466667	13	Met-LC3C-ATG9	N1
(0.3,0.7]	0.455696	2	Met&VAMP3	N1			(0,0.3]	0	14	Met-LC3C-ATG9	N1
(0.7,1]	0.341772	2	Met&VAMP3	N1			(0.3,0.7]	0.416667	14	Met-LC3C-ATG9	N1
(0,0.3]	0.03125	3	Met&VAMP3	N1			(0.7,1]	0.583333	14	Met-LC3C-ATG9	N1
(0.3,0.7]	0.59375	3	Met&VAMP3	N1			(0,0.3]	0.176471	1	Met&ATG9	N1
(0.7,1]	0.375	3	Met&VAMP3	N1			(0.3,0.7]	0.529412	1	Met&ATG9	N1
(0,0.3]	0.230769	4	Met&VAMP3	N1			(0.7,1]	0.294118	1	Met&ATG9	N1
(0.3,0.7]	0.307692	4	Met&VAMP3	N1			(0,0.3]	0.0714286	2	Met&ATG9	N1
(0.7,1]	0.461538	4	Met&VAMP3	N1			(0.3,0.7]	0.357143	2	Met&ATG9	N1
(0,0.3]	0.3	5	Met&VAMP3	N1			(0.7,1]	0.571429	2	Met&ATG9	N1
(0.3,0.7]	0.466667	5	Met&VAMP3	N1			(0,0.3]	0.27907	3	Met&ATG9	N1
(0.7,1]	0.233333	5	Met&VAMP3	N1			(0.3,0.7]	0.372093	3	Met&ATG9	N1
(0,0.3]	0.163636	6	Met&VAMP3	N1			(0.7,1]	0.348837	3	Met&ATG9	N1
(0.3,0.7]	0.509091	6	Met&VAMP3	N1			(0,0.3]	0	4	Met&ATG9	N1
(0.7,1]	0.327273	6	Met&VAMP3	N1			(0.3,0.7]	0.428571	4	Met&ATG9	N1
(0,0.3]	0.265823	7	Met&VAMP3	N1			(0.7,1]	0.571429	4	Met&ATG9	N1
(0.3,0.7]	0.481013	7	Met&VAMP3	N1			(0,0.3]	0	5	Met&ATG9	N1
(0.7,1]	0.253165	7	Met&VAMP3	N1			(0.3,0.7]	0.0666667	5	Met&ATG9	N1
(0,0.3]	0.166667	8	Met&VAMP3	N1			(0.7,1]	0.933333	5	Met&ATG9	N1
(0.3,0.7]	0.5	8	Met&VAMP3	N1			(0,0.3]	0.266667	6	Met&ATG9	N1
(0.7,1]	0.333333	8	Met&VAMP3	N1			(0.3,0.7]	0.266667	6	Met&ATG9	N1
(0,0.3]	0.2	9	Met&VAMP3	N1			(0.7,1]	0.466667	6	Met&ATG9	N1
(0.3,0.7]	0.6	9	Met&VAMP3	N1			(0,0.3]	0.0588235	7	Met&ATG9	N1
(0.7,1]	0.2	9	Met&VAMP3	N1			(0.3,0.7]	0.176471	7	Met&ATG9	N1
(0,0.3]	0.2	10	Met&VAMP3	N1			(0.7,1]	0.764706	7	Met&ATG9	N1
(0.3,0.7]	0.4	10	Met&VAMP3	N1			(0,0.3]	0.125	8	Met&ATG9	N1
(0.7,1]	0.4	10	Met&VAMP3	N1			(0.3,0.7]	0.5625	8	Met&ATG9	N1
(0,0.3]	0.230769	11	Met&VAMP3	N1			(0.7,1]	0.3125	8	Met&ATG9	N1
(0.3,0.7]	0.423077	11	Met&VAMP3	N1			(0,0.3]	0.148148	9	Met&ATG9	N1
(0.7,1]	0.346154	11	Met&VAMP3	N1			(0.3,0.7]	0.481481	9	Met&ATG9	N1
(0,0.3]	0.33871	12	Met&VAMP3	N1			(0.7,1]	0.37037	9	Met&ATG9	N1
(0.3,0.7]	0.403226	12	Met&VAMP3	N1			(0,0.3]	0.137931	10	Met&ATG9	N1
(0.7,1]	0.258065	12	Met&VAMP3	N1			(0.3,0.7]	0.482759	10	Met&ATG9	N1
(0,0.3]	0.26087	17	Met&VAMP3	N1			(0.7,1]	0.37931	10	Met&ATG9	N1
(0.3,0.7]	0.347826	17	Met&VAMP3	N1			(0,0.3]	0.166667	11	Met&ATG9	N1
(0.7,1]	0.391304	17	Met&VAMP3	N1			(0.3,0.7]	0.333333	11	Met&ATG9	N1
(0,0.3]	0.391753	1	VAMP3	N1			(0.7,1]	0.5	11	Met&ATG9	N1
(0.3,0.7]	0.42268	1	VAMP3	N1			(0,0.3]	0.444444	12	Met&ATG9	N1
(0.7,1]	0.185567	1	VAMP3	N1			(0.3,0.7]	0.333333	12	Met&ATG9	N1
(0,0.3]	0.391753	1	VAMP3	N1			(0.7,1]	0.222222	12	Met&ATG9	N1
(0.3,0.7]	0.42268	1	VAMP3	N1			(0,0.3]	0.2	13	Met&ATG9	N1
(0.7,1]	0.185567	1	VAMP3	N1			(0.3,0.7]	0.32	13	Met&ATG9	N1
(0,0.3]	0.302583	2	VAMP3	N1			(0.7,1]	0.48	13	Met&ATG9	N1
(0.3,0.7]	0.453875	2	VAMP3	N1			(0,0.3]	0	14	Met&ATG9	N1
(0.7,1]	0.243542	2	VAMP3	N1			(0.3,0.7]	0.466667	14	Met&ATG9	N1
(0,0.3]	0.302583	2	VAMP3	N1			(0.7,1]	0.533333	14	Met&ATG9	N1
(0.3,0.7]	0.453875	2	VAMP3	N1			(0,0.3]	0.307692	1	Met&LC3C	N1
(0.7,1]	0.243542	2	VAMP3	N1			(0.3,0.7]	0.461538	1	Met&LC3C	N1
(0,0.3]	0.307692	3	VAMP3	N1			(0.7,1]	0.230769	1	Met&LC3C	N1
(0.3,0.7]	0.5	3	VAMP3	N1			(0,0.3]	0.05	2	Met&LC3C	N1
(0.7,1]	0.192308	3	VAMP3	N1			(0.3,0.7]	0.65	2	Met&LC3C	N1
(0,0.3]	0.307692	3	VAMP3	N1			(0.7,1]	0.3	2	Met&LC3C	N1
(0.3,0.7]	0.5	3	VAMP3	N1			(0,0.3]	0.117647	3	Met&LC3C	N1
(0.7,1]	0.192308	3	VAMP3	N1			(0.3,0.7]	0.294118	3	Met&LC3C	N1
(0,0.3]	0.468531	4	VAMP3	N1			(0.7,1]	0.588235	3	Met&LC3C	N1
(0.3,0.7]	0.307692	4	VAMP3	N1			(0,0.3]	0.245283	4	Met&LC3C	N1
(0.7,1]	0.223776	4	VAMP3	N1			(0.3,0.7]	0.481132	4	Met&LC3C	N1
(0,0.3]	0.468531	4	VAMP3	N1			(0.7,1]	0.273585	4	Met&LC3C	N1
(0.3,0.7]	0.307692	4	VAMP3	N1			(0,0.3]	0.25	5	Met&LC3C	N1
(0.7,1]	0.223776	4	VAMP3	N1			(0.3,0.7]	0.4625	5	Met&LC3C	N1
(0,0.3]	0.387931	5	VAMP3	N1			(0.7,1]	0.2875	5	Met&LC3C	N1
(0.3,0.7]	0.422414	5	VAMP3	N1			(0,0.3]	0.28125	6	Met&LC3C	N1
(0.7,1]	0.189655	5	VAMP3	N1			(0.3,0.7]	0.34375	6	Met&LC3C	N1
(0,0.3]	0.387931	5	VAMP3	N1			(0.7,1]	0.375	6	Met&LC3C	N1
(0.3,0.7]	0.422414	5	VAMP3	N1			(0,0.3]	0.0625	7	Met&LC3C	N1
(0.7,1]	0.189655	5	VAMP3	N1			(0.3,0.7]	0.40625	7	Met&LC3C	N1
(0,0.3]	0.385852	6	VAMP3	N1			(0.7,1]	0.53125	7	Met&LC3C	N1
(0.3,0.7]	0.405145	6	VAMP3	N1			(0,0.3]	0.136364	8	Met&LC3C	N1
(0.7,1]	0.209003	6	VAMP3	N1			(0.3,0.7]	0.454545	8	Met&LC3C	N1
(0,0.3]	0.385852	6	VAMP3	N1			(0.7,1]	0.409091	8	Met&LC3C	N1
(0.3,0.7]	0.405145	6	VAMP3	N1			(0,0.3]	0.225806	9	Met&LC3C	N1
(0.7,1]	0.209003	6	VAMP3	N1			(0.3,0.7]	0.387097	9	Met&LC3C	N1
(0,0.3]	0.413502	7	VAMP3	N1			(0.7,1]	0.387097	9	Met&LC3C	N1
(0.3,0.7]	0.413502	7	VAMP3	N1			(0,0.3]	0.0769231	10	Met&LC3C	N1
(0.7,1]	0.172996	7	VAMP3	N1			(0.3,0.7]	0.538462	10	Met&LC3C	N1
(0,0.3]	0.413502	7	VAMP3	N1			(0.7,1]	0.384615	10	Met&LC3C	N1
(0.3,0.7]	0.413502	7	VAMP3	N1			(0,0.3]	0.166667	11	Met&LC3C	N1
(0.7,1]	0.172996	7	VAMP3	N1			(0.3,0.7]	0.458333	11	Met&LC3C	N1
(0,0.3]	0.241935	8	VAMP3	N1			(0.7,1]	0.375	11	Met&LC3C	N1
(0.3,0.7]	0.451613	8	VAMP3	N1			(0,0.3]	0.225	12	Met&LC3C	N1
(0.7,1]	0.306452	8	VAMP3	N1			(0.3,0.7]	0.4	12	Met&LC3C	N1
(0,0.3]	0.241935	8	VAMP3	N1			(0.7,1]	0.375	12	Met&LC3C	N1
(0.3,0.7]	0.451613	8	VAMP3	N1			(0,0.3]	0.179487	13	Met&LC3C	N1
(0.7,1]	0.306452	8	VAMP3	N1			(0.3,0.7]	0.384615	13	Met&LC3C	N1
(0,0.3]	0.215686	9	VAMP3	N1			(0.7,1]	0.435897	13	Met&LC3C	N1
(0.3,0.7]	0.539216	9	VAMP3	N1			(0,0.3]	0.129032	14	Met&LC3C	N1
(0.7,1]	0.245098	9	VAMP3	N1			(0.3,0.7]	0.354839	14	Met&LC3C	N1
(0,0.3]	0.215686	9	VAMP3	N1			(0.7,1]	0.516129	14	Met&LC3C	N1
(0.3,0.7]	0.539216	9	VAMP3	N1			(0,0.3]	0.317972	1	ATG9	N2
(0.7,1]	0.245098	9	VAMP3	N1			(0.3,0.7]	0.387097	1	ATG9	N2
(0,0.3]	0.239726	10	VAMP3	N1			(0.7,1]	0.294931	1	ATG9	N2
(0.3,0.7]	0.486301	10	VAMP3	N1			(0,0.3]	0.20712	2	ATG9	N2
(0.7,1]	0.273973	10	VAMP3	N1			(0.3,0.7]	0.407767	2	ATG9	N2
(0,0.3]	0.239726	10	VAMP3	N1			(0.7,1]	0.385113	2	ATG9	N2
(0.3,0.7]	0.486301	10	VAMP3	N1			(0,0.3]	0.205882	3	ATG9	N2
(0.7,1]	0.273973	10	VAMP3	N1			(0.3,0.7]	0.42437	3	ATG9	N2
(0,0.3]	0.369159	11	VAMP3	N1			(0.7,1]	0.369748	3	ATG9	N2
(0.3,0.7]	0.397196	11	VAMP3	N1			(0,0.3]	0.293919	4	ATG9	N2
(0.7,1]	0.233645	11	VAMP3	N1			(0.3,0.7]	0.418919	4	ATG9	N2
(0,0.3]	0.369159	11	VAMP3	N1			(0.7,1]	0.287162	4	ATG9	N2
(0.3,0.7]	0.397196	11	VAMP3	N1			(0,0.3]	0.224832	5	ATG9	N2
(0.7,1]	0.233645	11	VAMP3	N1			(0.3,0.7]	0.432886	5	ATG9	N2
(0,0.3]	0.462745	12	VAMP3	N1			(0.7,1]	0.342282	5	ATG9	N2
(0.3,0.7]	0.388235	12	VAMP3	N1			(0,0.3]	0.188811	6	ATG9	N2
(0.7,1]	0.14902	12	VAMP3	N1			(0.3,0.7]	0.444056	6	ATG9	N2
(0,0.3]	0.462745	12	VAMP3	N1			(0.7,1]	0.367133	6	ATG9	N2
(0.3,0.7]	0.388235	12	VAMP3	N1			(0,0.3]	0.255061	7	ATG9	N2
(0.7,1]	0.14902	12	VAMP3	N1			(0.3,0.7]	0.48583	7	ATG9	N2
(0,0.3]	0.412698	17	VAMP3	N1			(0.7,1]	0.259109	7	ATG9	N2
(0.3,0.7]	0.269841	17	VAMP3	N1			(0,0.3]	0.238971	8	ATG9	N2
(0.7,1]	0.31746	17	VAMP3	N1			(0.3,0.7]	0.415441	8	ATG9	N2
(0,0.3]	0.412698	17	VAMP3	N1			(0.7,1]	0.345588	8	ATG9	N2
(0.3,0.7]	0.269841	17	VAMP3	N1			(0,0.3]	0.204	9	ATG9	N2
(0.7,1]	0.31746	17	VAMP3	N1			(0.3,0.7]	0.396	9	ATG9	N2
(0,0.3]	0.363309	1	LC3C	N2			(0.7,1]	0.4	9	ATG9	N2
(0.3,0.7]	0.384892	1	LC3C	N2			(0,0.3]	0.287066	10	ATG9	N2
(0.7,1]	0.251799	1	LC3C	N2			(0.3,0.7]	0.432177	10	ATG9	N2
(0,0.3]	0.293814	2	LC3C	N2			(0.7,1]	0.280757	10	ATG9	N2
(0.3,0.7]	0.402062	2	LC3C	N2			(0,0.3]	0.328814	11	ATG9	N2
(0.7,1]	0.304124	2	LC3C	N2			(0.3,0.7]	0.413559	11	ATG9	N2
(0,0.3]	0.45	3	LC3C	N2			(0.7,1]	0.257627	11	ATG9	N2
(0.3,0.7]	0.35	3	LC3C	N2			(0,0.3]	0.380952	12	ATG9	N2
(0.7,1]	0.2	3	LC3C	N2			(0.3,0.7]	0.404762	12	ATG9	N2
(0,0.3]	0.289655	4	LC3C	N2			(0.7,1]	0.214286	12	ATG9	N2
(0.3,0.7]	0.406897	4	LC3C	N2			(0,0.3]	0.451852	13	ATG9	N2
(0.7,1]	0.303448	4	LC3C	N2			(0.3,0.7]	0.311111	13	ATG9	N2
(0,0.3]	0.230769	5	LC3C	N2			(0.7,1]	0.237037	13	ATG9	N2
(0.3,0.7]	0.461538	5	LC3C	N2			(0,0.3]	0.22549	14	ATG9	N2
(0.7,1]	0.307692	5	LC3C	N2			(0.3,0.7]	0.441176	14	ATG9	N2
(0,0.3]	0.257353	6	LC3C	N2			(0.7,1]	0.333333	14	ATG9	N2
(0.3,0.7]	0.411765	6	LC3C	N2			(0,0.3]	0.298805	15	ATG9	N2
(0.7,1]	0.330882	6	LC3C	N2			(0.3,0.7]	0.430279	15	ATG9	N2
(0,0.3]	0.228669	7	LC3C	N2			(0.7,1]	0.270916	15	ATG9	N2
(0.3,0.7]	0.498294	7	LC3C	N2			(0,0.3]	0.324444	16	ATG9	N2
(0.7,1]	0.273038	7	LC3C	N2			(0.3,0.7]	0.382222	16	ATG9	N2
(0,0.3]	0.208791	8	LC3C	N2			(0.7,1]	0.293333	16	ATG9	N2
(0.3,0.7]	0.445055	8	LC3C	N2			(0,0.3]	0.266332	17	ATG9	N2
(0.7,1]	0.346154	8	LC3C	N2			(0.3,0.7]	0.39196	17	ATG9	N2
(0,0.3]	0.286667	9	LC3C	N2			(0.7,1]	0.341709	17	ATG9	N2
(0.3,0.7]	0.426667	9	LC3C	N2			(0,0.3]	0.270742	18	ATG9	N2
(0.7,1]	0.286667	9	LC3C	N2			(0.3,0.7]	0.445415	18	ATG9	N2
(0,0.3]	0.289753	10	LC3C	N2			(0.7,1]	0.283843	18	ATG9	N2
(0.3,0.7]	0.392226	10	LC3C	N2			(0,0.3]	0.280992	19	ATG9	N2
(0.7,1]	0.318021	10	LC3C	N2			(0.3,0.7]	0.429752	19	ATG9	N2
(0,0.3]	0.327731	11	LC3C	N2			(0.7,1]	0.289256	19	ATG9	N2
(0.3,0.7]	0.445378	11	LC3C	N2			(0,0.3]	0.304029	20	ATG9	N2
(0.7,1]	0.226891	11	LC3C	N2			(0.3,0.7]	0.358974	20	ATG9	N2
(0,0.3]	0.267857	12	LC3C	N2			(0.7,1]	0.336996	20	ATG9	N2
(0.3,0.7]	0.446429	12	LC3C	N2			(0,0.3]	0.315534	1	LC3C	N2
(0.7,1]	0.285714	12	LC3C	N2			(0.3,0.7]	0.339806	1	LC3C	N2
(0,0.3]	0.276596	13	LC3C	N2			(0.7,1]	0.34466	1	LC3C	N2
(0.3,0.7]	0.441489	13	LC3C	N2			(0,0.3]	0.28	2	LC3C	N2
(0.7,1]	0.281915	13	LC3C	N2			(0.3,0.7]	0.34	2	LC3C	N2
(0,0.3]	0.357143	14	LC3C	N2			(0.7,1]	0.38	2	LC3C	N2
(0.3,0.7]	0.397321	14	LC3C	N2			(0,0.3]	0.298343	3	LC3C	N2
(0.7,1]	0.245536	14	LC3C	N2			(0.3,0.7]	0.353591	3	LC3C	N2
(0,0.3]	0.224138	15	LC3C	N2			(0.7,1]	0.348066	3	LC3C	N2
(0.3,0.7]	0.284483	15	LC3C	N2			(0,0.3]	0.384298	4	LC3C	N2
(0.7,1]	0.482759	15	LC3C	N2			(0.3,0.7]	0.342975	4	LC3C	N2
(0,0.3]	0.313953	16	LC3C	N2			(0.7,1]	0.272727	4	LC3C	N2
(0.3,0.7]	0.383721	16	LC3C	N2			(0,0.3]	0.330677	5	LC3C	N2
(0.7,1]	0.302326	16	LC3C	N2			(0.3,0.7]	0.38247	5	LC3C	N2
(0,0.3]	0.238806	17	LC3C	N2			(0.7,1]	0.286853	5	LC3C	N2
(0.3,0.7]	0.470149	17	LC3C	N2			(0,0.3]	0.25	6	LC3C	N2
(0.7,1]	0.291045	17	LC3C	N2			(0.3,0.7]	0.409574	6	LC3C	N2
(0,0.3]	0.404459	18	LC3C	N2			(0.7,1]	0.340426	6	LC3C	N2
(0.3,0.7]	0.394904	18	LC3C	N2			(0,0.3]	0.349282	7	LC3C	N2
(0.7,1]	0.200637	18	LC3C	N2			(0.3,0.7]	0.382775	7	LC3C	N2
(0,0.3]	0.371841	19	LC3C	N2			(0.7,1]	0.267943	7	LC3C	N2
(0.3,0.7]	0.389892	19	LC3C	N2			(0,0.3]	0.285714	8	LC3C	N2
(0.7,1]	0.238267	19	LC3C	N2			(0.3,0.7]	0.303571	8	LC3C	N2
(0,0.3]	0.30531	20	LC3C	N2			(0.7,1]	0.410714	8	LC3C	N2
(0.3,0.7]	0.429204	20	LC3C	N2			(0,0.3]	0.177215	9	LC3C	N2
(0.7,1]	0.265487	20	LC3C	N2			(0.3,0.7]	0.35443	9	LC3C	N2
(0,0.3]	0.494118	1	Met	N2			(0.7,1]	0.468354	9	LC3C	N2
(0.3,0.7]	0.305882	1	Met	N2			(0,0.3]	0.263566	10	LC3C	N2
(0.7,1]	0.2	1	Met	N2			(0.3,0.7]	0.395349	10	LC3C	N2
(0,0.3]	0.447514	2	Met	N2			(0.7,1]	0.341085	10	LC3C	N2
(0.3,0.7]	0.364641	2	Met	N2			(0,0.3]	0.318681	11	LC3C	N2
(0.7,1]	0.187845	2	Met	N2			(0.3,0.7]	0.417582	11	LC3C	N2
(0,0.3]	0.482759	3	Met	N2			(0.7,1]	0.263736	11	LC3C	N2
(0.3,0.7]	0.344828	3	Met	N2			(0,0.3]	0.429577	12	LC3C	N2
(0.7,1]	0.172414	3	Met	N2			(0.3,0.7]	0.338028	12	LC3C	N2
(0,0.3]	0.353846	4	Met	N2			(0.7,1]	0.232394	12	LC3C	N2
(0.3,0.7]	0.353846	4	Met	N2			(0,0.3]	0.421488	13	LC3C	N2
(0.7,1]	0.292308	4	Met	N2			(0.3,0.7]	0.297521	13	LC3C	N2
(0,0.3]	0.342593	5	Met	N2			(0.7,1]	0.280992	13	LC3C	N2
(0.3,0.7]	0.361111	5	Met	N2			(0,0.3]	0.304878	14	LC3C	N2
(0.7,1]	0.296296	5	Met	N2			(0.3,0.7]	0.394309	14	LC3C	N2
(0,0.3]	0.336134	6	Met	N2			(0.7,1]	0.300813	14	LC3C	N2
(0.3,0.7]	0.352941	6	Met	N2			(0,0.3]	0.383085	15	LC3C	N2
(0.7,1]	0.310924	6	Met	N2			(0.3,0.7]	0.373134	15	LC3C	N2
(0,0.3]	0.38674	7	Met	N2			(0.7,1]	0.238806	15	LC3C	N2
(0.3,0.7]	0.359116	7	Met	N2			(0,0.3]	0.360759	16	LC3C	N2
(0.7,1]	0.254144	7	Met	N2			(0.3,0.7]	0.360759	16	LC3C	N2
(0,0.3]	0.403614	8	Met	N2			(0.7,1]	0.278481	16	LC3C	N2
(0.3,0.7]	0.409639	8	Met	N2			(0,0.3]	0.34127	17	LC3C	N2
(0.7,1]	0.186747	8	Met	N2			(0.3,0.7]	0.285714	17	LC3C	N2
(0,0.3]	0.394118	9	Met	N2			(0.7,1]	0.373016	17	LC3C	N2
(0.3,0.7]	0.4	9	Met	N2			(0,0.3]	0.330233	18	LC3C	N2
(0.7,1]	0.205882	9	Met	N2			(0.3,0.7]	0.413953	18	LC3C	N2
(0,0.3]	0.397661	10	Met	N2			(0.7,1]	0.255814	18	LC3C	N2
(0.3,0.7]	0.368421	10	Met	N2			(0,0.3]	0.25625	19	LC3C	N2
(0.7,1]	0.233918	10	Met	N2			(0.3,0.7]	0.41875	19	LC3C	N2
(0,0.3]	0.469231	11	Met	N2			(0.7,1]	0.325	19	LC3C	N2
(0.3,0.7]	0.330769	11	Met	N2			(0,0.3]	0.281481	20	LC3C	N2
(0.7,1]	0.2	11	Met	N2			(0.3,0.7]	0.340741	20	LC3C	N2
(0,0.3]	0.467532	12	Met	N2			(0.7,1]	0.377778	20	LC3C	N2
(0.3,0.7]	0.38961	12	Met	N2			(0,0.3]	0.145455	1	LC3C&ATG9	N2
(0.7,1]	0.142857	12	Met	N2			(0.3,0.7]	0.345455	1	LC3C&ATG9	N2
(0,0.3]	0.36	13	Met	N2			(0.7,1]	0.509091	1	LC3C&ATG9	N2
(0.3,0.7]	0.416	13	Met	N2			(0,0.3]	0.136364	2	LC3C&ATG9	N2
(0.7,1]	0.224	13	Met	N2			(0.3,0.7]	0.348485	2	LC3C&ATG9	N2
(0,0.3]	0.40146	14	Met	N2			(0.7,1]	0.515152	2	LC3C&ATG9	N2
(0.3,0.7]	0.416058	14	Met	N2			(0,0.3]	0.211538	3	LC3C&ATG9	N2
(0.7,1]	0.182482	14	Met	N2			(0.3,0.7]	0.365385	3	LC3C&ATG9	N2
(0,0.3]	0.37037	15	Met	N2			(0.7,1]	0.423077	3	LC3C&ATG9	N2
(0.3,0.7]	0.314815	15	Met	N2			(0,0.3]	0.190476	4	LC3C&ATG9	N2
(0.7,1]	0.314815	15	Met	N2			(0.3,0.7]	0.261905	4	LC3C&ATG9	N2
(0,0.3]	0.277778	16	Met	N2			(0.7,1]	0.547619	4	LC3C&ATG9	N2
(0.3,0.7]	0.375	16	Met	N2			(0,0.3]	0.102041	5	LC3C&ATG9	N2
(0.7,1]	0.347222	16	Met	N2			(0.3,0.7]	0.428571	5	LC3C&ATG9	N2
(0,0.3]	0.416216	17	Met	N2			(0.7,1]	0.469388	5	LC3C&ATG9	N2
(0.3,0.7]	0.372973	17	Met	N2			(0,0.3]	0.0746269	6	LC3C&ATG9	N2
(0.7,1]	0.210811	17	Met	N2			(0.3,0.7]	0.358209	6	LC3C&ATG9	N2
(0,0.3]	0.402844	18	Met	N2			(0.7,1]	0.567164	6	LC3C&ATG9	N2
(0.3,0.7]	0.436019	18	Met	N2			(0,0.3]	0.206349	7	LC3C&ATG9	N2
(0.7,1]	0.161137	18	Met	N2			(0.3,0.7]	0.349206	7	LC3C&ATG9	N2
(0,0.3]	0.541806	19	Met	N2			(0.7,1]	0.444444	7	LC3C&ATG9	N2
(0.3,0.7]	0.301003	19	Met	N2			(0,0.3]	0.135135	8	LC3C&ATG9	N2
(0.7,1]	0.157191	19	Met	N2			(0.3,0.7]	0.351351	8	LC3C&ATG9	N2
(0,0.3]	0.459459	20	Met	N2			(0.7,1]	0.513514	8	LC3C&ATG9	N2
(0.3,0.7]	0.335135	20	Met	N2			(0,0.3]	0.0322581	9	LC3C&ATG9	N2
(0.7,1]	0.205405	20	Met	N2			(0.3,0.7]	0.225806	9	LC3C&ATG9	N2
(0,0.3]	0.108108	1	Met-LC3C-VAMP3	N2			(0.7,1]	0.741935	9	LC3C&ATG9	N2
(0.3,0.7]	0.486486	1	Met-LC3C-VAMP3	N2			(0,0.3]	0.196078	10	LC3C&ATG9	N2
(0.7,1]	0.405405	1	Met-LC3C-VAMP3	N2			(0.3,0.7]	0.333333	10	LC3C&ATG9	N2
(0,0.3]	0.25	2	Met-LC3C-VAMP3	N2			(0.7,1]	0.470588	10	LC3C&ATG9	N2
(0.3,0.7]	0.35	2	Met-LC3C-VAMP3	N2			(0,0.3]	0.222222	11	LC3C&ATG9	N2
(0.7,1]	0.4	2	Met-LC3C-VAMP3	N2			(0.3,0.7]	0.377778	11	LC3C&ATG9	N2
(0,0.3]	0	3	Met-LC3C-VAMP3	N2			(0.7,1]	0.4	11	LC3C&ATG9	N2
(0.3,0.7]	0	3	Met-LC3C-VAMP3	N2			(0,0.3]	0.351351	12	LC3C&ATG9	N2
(0.7,1]	1	3	Met-LC3C-VAMP3	N2			(0.3,0.7]	0.27027	12	LC3C&ATG9	N2
(0,0.3]	0.2	4	Met-LC3C-VAMP3	N2			(0.7,1]	0.378378	12	LC3C&ATG9	N2
(0.3,0.7]	0.4	4	Met-LC3C-VAMP3	N2			(0,0.3]	0.44	13	LC3C&ATG9	N2
(0.7,1]	0.4	4	Met-LC3C-VAMP3	N2			(0.3,0.7]	0.2	13	LC3C&ATG9	N2
(0,0.3]	0.111111	5	Met-LC3C-VAMP3	N2			(0.7,1]	0.36	13	LC3C&ATG9	N2
(0.3,0.7]	0.555556	5	Met-LC3C-VAMP3	N2			(0,0.3]	0.140625	14	LC3C&ATG9	N2
(0.7,1]	0.333333	5	Met-LC3C-VAMP3	N2			(0.3,0.7]	0.265625	14	LC3C&ATG9	N2
(0,0.3]	0.125	6	Met-LC3C-VAMP3	N2			(0.7,1]	0.59375	14	LC3C&ATG9	N2
(0.3,0.7]	0.375	6	Met-LC3C-VAMP3	N2			(0,0.3]	0.122807	15	LC3C&ATG9	N2
(0.7,1]	0.5	6	Met-LC3C-VAMP3	N2			(0.3,0.7]	0.438596	15	LC3C&ATG9	N2
(0,0.3]	0.0909091	7	Met-LC3C-VAMP3	N2			(0.7,1]	0.438596	15	LC3C&ATG9	N2
(0.3,0.7]	0.454545	7	Met-LC3C-VAMP3	N2			(0,0.3]	0.236111	16	LC3C&ATG9	N2
(0.7,1]	0.454545	7	Met-LC3C-VAMP3	N2			(0.3,0.7]	0.333333	16	LC3C&ATG9	N2
(0,0.3]	0.111111	8	Met-LC3C-VAMP3	N2			(0.7,1]	0.430556	16	LC3C&ATG9	N2
(0.3,0.7]	0.592593	8	Met-LC3C-VAMP3	N2			(0,0.3]	0.111111	17	LC3C&ATG9	N2
(0.7,1]	0.296296	8	Met-LC3C-VAMP3	N2			(0.3,0.7]	0.266667	17	LC3C&ATG9	N2
(0,0.3]	0.375	9	Met-LC3C-VAMP3	N2			(0.7,1]	0.622222	17	LC3C&ATG9	N2
(0.3,0.7]	0.375	9	Met-LC3C-VAMP3	N2			(0,0.3]	0.215909	18	LC3C&ATG9	N2
(0.7,1]	0.25	9	Met-LC3C-VAMP3	N2			(0.3,0.7]	0.375	18	LC3C&ATG9	N2
(0,0.3]	0.147059	10	Met-LC3C-VAMP3	N2			(0.7,1]	0.409091	18	LC3C&ATG9	N2
(0.3,0.7]	0.470588	10	Met-LC3C-VAMP3	N2			(0,0.3]	0.215686	19	LC3C&ATG9	N2
(0.7,1]	0.382353	10	Met-LC3C-VAMP3	N2			(0.3,0.7]	0.372549	19	LC3C&ATG9	N2
(0,0.3]	0.390244	11	Met-LC3C-VAMP3	N2			(0.7,1]	0.411765	19	LC3C&ATG9	N2
(0.3,0.7]	0.390244	11	Met-LC3C-VAMP3	N2			(0,0.3]	0.128205	20	LC3C&ATG9	N2
(0.7,1]	0.219512	11	Met-LC3C-VAMP3	N2			(0.3,0.7]	0.25641	20	LC3C&ATG9	N2
(0,0.3]	0.3	12	Met-LC3C-VAMP3	N2			(0.7,1]	0.615385	20	LC3C&ATG9	N2
(0.3,0.7]	0.6	12	Met-LC3C-VAMP3	N2			(0,0.3]	0.462185	1	Met	N2
(0.7,1]	0.1	12	Met-LC3C-VAMP3	N2			(0.3,0.7]	0.319328	1	Met	N2
(0,0.3]	0.151515	13	Met-LC3C-VAMP3	N2			(0.7,1]	0.210084	1	Met	N2
(0.3,0.7]	0.545455	13	Met-LC3C-VAMP3	N2			(0,0.3]	0.236559	2	Met	N2
(0.7,1]	0.30303	13	Met-LC3C-VAMP3	N2			(0.3,0.7]	0.354839	2	Met	N2
(0,0.3]	0.34	14	Met-LC3C-VAMP3	N2			(0.7,1]	0.408602	2	Met	N2
(0.3,0.7]	0.46	14	Met-LC3C-VAMP3	N2			(0,0.3]	0.408696	3	Met	N2
(0.7,1]	0.2	14	Met-LC3C-VAMP3	N2			(0.3,0.7]	0.330435	3	Met	N2
(0,0.3]	0.214286	15	Met-LC3C-VAMP3	N2			(0.7,1]	0.26087	3	Met	N2
(0.3,0.7]	0.357143	15	Met-LC3C-VAMP3	N2			(0,0.3]	0.471795	4	Met	N2
(0.7,1]	0.428571	15	Met-LC3C-VAMP3	N2			(0.3,0.7]	0.317949	4	Met	N2
(0,0.3]	0	16	Met-LC3C-VAMP3	N2			(0.7,1]	0.194872	4	Met	N2
(0.3,0.7]	0.533333	16	Met-LC3C-VAMP3	N2			(0,0.3]	0.421687	5	Met	N2
(0.7,1]	0.466667	16	Met-LC3C-VAMP3	N2			(0.3,0.7]	0.331325	5	Met	N2
(0,0.3]	0.142857	17	Met-LC3C-VAMP3	N2			(0.7,1]	0.246988	5	Met	N2
(0.3,0.7]	0.464286	17	Met-LC3C-VAMP3	N2			(0,0.3]	0.319672	6	Met	N2
(0.7,1]	0.392857	17	Met-LC3C-VAMP3	N2			(0.3,0.7]	0.434426	6	Met	N2
(0,0.3]	0.220588	18	Met-LC3C-VAMP3	N2			(0.7,1]	0.245902	6	Met	N2
(0.3,0.7]	0.514706	18	Met-LC3C-VAMP3	N2			(0,0.3]	0.346154	7	Met	N2
(0.7,1]	0.264706	18	Met-LC3C-VAMP3	N2			(0.3,0.7]	0.375	7	Met	N2
(0,0.3]	0.186047	19	Met-LC3C-VAMP3	N2			(0.7,1]	0.278846	7	Met	N2
(0.3,0.7]	0.44186	19	Met-LC3C-VAMP3	N2			(0,0.3]	0.26087	8	Met	N2
(0.7,1]	0.372093	19	Met-LC3C-VAMP3	N2			(0.3,0.7]	0.318841	8	Met	N2
(0,0.3]	0.208333	20	Met-LC3C-VAMP3	N2			(0.7,1]	0.42029	8	Met	N2
(0.3,0.7]	0.395833	20	Met-LC3C-VAMP3	N2			(0,0.3]	0.114286	9	Met	N2
(0.7,1]	0.395833	20	Met-LC3C-VAMP3	N2			(0.3,0.7]	0.4	9	Met	N2
(0,0.3]	0.183673	1	Met&LC3C	N2			(0.7,1]	0.485714	9	Met	N2
(0.3,0.7]	0.408163	1	Met&LC3C	N2			(0,0.3]	0.207792	10	Met	N2
(0.7,1]	0.408163	1	Met&LC3C	N2			(0.3,0.7]	0.415584	10	Met	N2
(0,0.3]	0.333333	2	Met&LC3C	N2			(0.7,1]	0.376623	10	Met	N2
(0.3,0.7]	0.333333	2	Met&LC3C	N2			(0,0.3]	0.258065	11	Met	N2
(0.7,1]	0.333333	2	Met&LC3C	N2			(0.3,0.7]	0.403226	11	Met	N2
(0,0.3]	0.5	3	Met&LC3C	N2			(0.7,1]	0.33871	11	Met	N2
(0.3,0.7]	0	3	Met&LC3C	N2			(0,0.3]	0.657143	12	Met	N2
(0.7,1]	0.5	3	Met&LC3C	N2			(0.3,0.7]	0.2	12	Met	N2
(0,0.3]	0.222222	4	Met&LC3C	N2			(0.7,1]	0.142857	12	Met	N2
(0.3,0.7]	0.333333	4	Met&LC3C	N2			(0,0.3]	0.569231	13	Met	N2
(0.7,1]	0.444444	4	Met&LC3C	N2			(0.3,0.7]	0.215385	13	Met	N2
(0,0.3]	0.136364	5	Met&LC3C	N2			(0.7,1]	0.215385	13	Met	N2
(0.3,0.7]	0.5	5	Met&LC3C	N2			(0,0.3]	0.435028	14	Met	N2
(0.7,1]	0.363636	5	Met&LC3C	N2			(0.3,0.7]	0.288136	14	Met	N2
(0,0.3]	0.173913	6	Met&LC3C	N2			(0.7,1]	0.265537	14	Met	N2
(0.3,0.7]	0.347826	6	Met&LC3C	N2			(0,0.3]	0.496933	15	Met	N2
(0.7,1]	0.478261	6	Met&LC3C	N2			(0.3,0.7]	0.306748	15	Met	N2
(0,0.3]	0.137931	7	Met&LC3C	N2			(0.7,1]	0.184049	15	Met	N2
(0.3,0.7]	0.431034	7	Met&LC3C	N2			(0,0.3]	0.45	16	Met	N2
(0.7,1]	0.431034	7	Met&LC3C	N2			(0.3,0.7]	0.2375	16	Met	N2
(0,0.3]	0.175	8	Met&LC3C	N2			(0.7,1]	0.3125	16	Met	N2
(0.3,0.7]	0.55	8	Met&LC3C	N2			(0,0.3]	0.191489	17	Met	N2
(0.7,1]	0.275	8	Met&LC3C	N2			(0.3,0.7]	0.361702	17	Met	N2
(0,0.3]	0.352941	9	Met&LC3C	N2			(0.7,1]	0.446809	17	Met	N2
(0.3,0.7]	0.323529	9	Met&LC3C	N2			(0,0.3]	0.436508	18	Met	N2
(0.7,1]	0.323529	9	Met&LC3C	N2			(0.3,0.7]	0.293651	18	Met	N2
(0,0.3]	0.127273	10	Met&LC3C	N2			(0.7,1]	0.269841	18	Met	N2
(0.3,0.7]	0.509091	10	Met&LC3C	N2			(0,0.3]	0.189655	19	Met	N2
(0.7,1]	0.363636	10	Met&LC3C	N2			(0.3,0.7]	0.362069	19	Met	N2
(0,0.3]	0.367347	11	Met&LC3C	N2			(0.7,1]	0.448276	19	Met	N2
(0.3,0.7]	0.408163	11	Met&LC3C	N2			(0,0.3]	0.358491	20	Met	N2
(0.7,1]	0.22449	11	Met&LC3C	N2			(0.3,0.7]	0.283019	20	Met	N2
(0,0.3]	0.230769	12	Met&LC3C	N2			(0.7,1]	0.358491	20	Met	N2
(0.3,0.7]	0.615385	12	Met&LC3C	N2			(0,0.3]	0.333333	1	Met-LC3C-ATG9	N2
(0.7,1]	0.153846	12	Met&LC3C	N2			(0.3,0.7]	0.166667	1	Met-LC3C-ATG9	N2
(0,0.3]	0.166667	13	Met&LC3C	N2			(0.7,1]	0.5	1	Met-LC3C-ATG9	N2
(0.3,0.7]	0.47619	13	Met&LC3C	N2			(0,0.3]	0	2	Met-LC3C-ATG9	N2
(0.7,1]	0.357143	13	Met&LC3C	N2			(0.3,0.7]	0.333333	2	Met-LC3C-ATG9	N2
(0,0.3]	0.363636	14	Met&LC3C	N2			(0.7,1]	0.666667	2	Met-LC3C-ATG9	N2
(0.3,0.7]	0.418182	14	Met&LC3C	N2			(0,0.3]	0.3	3	Met-LC3C-ATG9	N2
(0.7,1]	0.218182	14	Met&LC3C	N2			(0.3,0.7]	0.1	3	Met-LC3C-ATG9	N2
(0,0.3]	0.1875	15	Met&LC3C	N2			(0.7,1]	0.6	3	Met-LC3C-ATG9	N2
(0.3,0.7]	0.3125	15	Met&LC3C	N2			(0,0.3]	0	4	Met-LC3C-ATG9	N2
(0.7,1]	0.5	15	Met&LC3C	N2			(0.3,0.7]	0.375	4	Met-LC3C-ATG9	N2
(0,0.3]	0.0526316	16	Met&LC3C	N2			(0.7,1]	0.625	4	Met-LC3C-ATG9	N2
(0.3,0.7]	0.421053	16	Met&LC3C	N2			(0,0.3]	0.272727	5	Met-LC3C-ATG9	N2
(0.7,1]	0.526316	16	Met&LC3C	N2			(0.3,0.7]	0.181818	5	Met-LC3C-ATG9	N2
(0,0.3]	0.173913	17	Met&LC3C	N2			(0.7,1]	0.545455	5	Met-LC3C-ATG9	N2
(0.3,0.7]	0.434783	17	Met&LC3C	N2			(0,0.3]	0.0833333	6	Met-LC3C-ATG9	N2
(0.7,1]	0.391304	17	Met&LC3C	N2			(0.3,0.7]	0.25	6	Met-LC3C-ATG9	N2
(0,0.3]	0.265957	18	Met&LC3C	N2			(0.7,1]	0.666667	6	Met-LC3C-ATG9	N2
(0.3,0.7]	0.468085	18	Met&LC3C	N2			(0,0.3]	0.142857	7	Met-LC3C-ATG9	N2
(0.7,1]	0.265957	18	Met&LC3C	N2			(0.3,0.7]	0.214286	7	Met-LC3C-ATG9	N2
(0,0.3]	0.303797	19	Met&LC3C	N2			(0.7,1]	0.642857	7	Met-LC3C-ATG9	N2
(0.3,0.7]	0.417722	19	Met&LC3C	N2			(0,0.3]	0	8	Met-LC3C-ATG9	N2
(0.7,1]	0.278481	19	Met&LC3C	N2			(0.3,0.7]	0.4	8	Met-LC3C-ATG9	N2
(0,0.3]	0.222222	20	Met&LC3C	N2			(0.7,1]	0.6	8	Met-LC3C-ATG9	N2
(0.3,0.7]	0.351852	20	Met&LC3C	N2			(0,0.3]	0	9	Met-LC3C-ATG9	N2
(0.7,1]	0.425926	20	Met&LC3C	N2			(0.3,0.7]	0.25	9	Met-LC3C-ATG9	N2
(0,0.3]	0.3	1	Met&VAMP3	N2			(0.7,1]	0.75	9	Met-LC3C-ATG9	N2
(0.3,0.7]	0.4	1	Met&VAMP3	N2			(0,0.3]	0.125	10	Met-LC3C-ATG9	N2
(0.7,1]	0.3	1	Met&VAMP3	N2			(0.3,0.7]	0.125	10	Met-LC3C-ATG9	N2
(0,0.3]	0.292035	2	Met&VAMP3	N2			(0.7,1]	0.75	10	Met-LC3C-ATG9	N2
(0.3,0.7]	0.433628	2	Met&VAMP3	N2			(0,0.3]	0	11	Met-LC3C-ATG9	N2
(0.7,1]	0.274336	2	Met&VAMP3	N2			(0.3,0.7]	0.6	11	Met-LC3C-ATG9	N2
(0,0.3]	0.478261	3	Met&VAMP3	N2			(0.7,1]	0.4	11	Met-LC3C-ATG9	N2
(0.3,0.7]	0.304348	3	Met&VAMP3	N2			(0,0.3]	0.4	12	Met-LC3C-ATG9	N2
(0.7,1]	0.217391	3	Met&VAMP3	N2			(0.3,0.7]	0.2	12	Met-LC3C-ATG9	N2
(0,0.3]	0.309091	4	Met&VAMP3	N2			(0.7,1]	0.4	12	Met-LC3C-ATG9	N2
(0.3,0.7]	0.436364	4	Met&VAMP3	N2			(0,0.3]	0.6	13	Met-LC3C-ATG9	N2
(0.7,1]	0.254545	4	Met&VAMP3	N2			(0.3,0.7]	0.2	13	Met-LC3C-ATG9	N2
(0,0.3]	0.183673	5	Met&VAMP3	N2			(0.7,1]	0.2	13	Met-LC3C-ATG9	N2
(0.3,0.7]	0.489796	5	Met&VAMP3	N2			(0,0.3]	0.125	14	Met-LC3C-ATG9	N2
(0.7,1]	0.326531	5	Met&VAMP3	N2			(0.3,0.7]	0	14	Met-LC3C-ATG9	N2
(0,0.3]	0.298246	6	Met&VAMP3	N2			(0.7,1]	0.875	14	Met-LC3C-ATG9	N2
(0.3,0.7]	0.368421	6	Met&VAMP3	N2			(0,0.3]	0	15	Met-LC3C-ATG9	N2
(0.7,1]	0.333333	6	Met&VAMP3	N2			(0.3,0.7]	0.666667	15	Met-LC3C-ATG9	N2
(0,0.3]	0.275	7	Met&VAMP3	N2			(0.7,1]	0.333333	15	Met-LC3C-ATG9	N2
(0.3,0.7]	0.416667	7	Met&VAMP3	N2			(0,0.3]	0.111111	16	Met-LC3C-ATG9	N2
(0.7,1]	0.308333	7	Met&VAMP3	N2			(0.3,0.7]	0.222222	16	Met-LC3C-ATG9	N2
(0,0.3]	0.308511	8	Met&VAMP3	N2			(0.7,1]	0.666667	16	Met-LC3C-ATG9	N2
(0.3,0.7]	0.489362	8	Met&VAMP3	N2			(0,0.3]	0	17	Met-LC3C-ATG9	N2
(0.7,1]	0.202128	8	Met&VAMP3	N2			(0.3,0.7]	0.25	17	Met-LC3C-ATG9	N2
(0,0.3]	0.382353	9	Met&VAMP3	N2			(0.7,1]	0.75	17	Met-LC3C-ATG9	N2
(0.3,0.7]	0.431373	9	Met&VAMP3	N2			(0,0.3]	0.142857	18	Met-LC3C-ATG9	N2
(0.7,1]	0.186275	9	Met&VAMP3	N2			(0.3,0.7]	0.333333	18	Met-LC3C-ATG9	N2
(0,0.3]	0.316832	10	Met&VAMP3	N2			(0.7,1]	0.52381	18	Met-LC3C-ATG9	N2
(0.3,0.7]	0.386139	10	Met&VAMP3	N2			(0,0.3]	0.125	19	Met-LC3C-ATG9	N2
(0.7,1]	0.29703	10	Met&VAMP3	N2			(0.3,0.7]	0.25	19	Met-LC3C-ATG9	N2
(0,0.3]	0.48	11	Met&VAMP3	N2			(0.7,1]	0.625	19	Met-LC3C-ATG9	N2
(0.3,0.7]	0.35	11	Met&VAMP3	N2			(0,0.3]	0.25	20	Met-LC3C-ATG9	N2
(0.7,1]	0.17	11	Met&VAMP3	N2			(0.3,0.7]	0.25	20	Met-LC3C-ATG9	N2
(0,0.3]	0.37931	12	Met&VAMP3	N2			(0.7,1]	0.5	20	Met-LC3C-ATG9	N2
(0.3,0.7]	0.431034	12	Met&VAMP3	N2			(0,0.3]	0.6	1	Met&ATG9	N2
(0.7,1]	0.189655	12	Met&VAMP3	N2			(0.3,0.7]	0.1	1	Met&ATG9	N2
(0,0.3]	0.295455	13	Met&VAMP3	N2			(0.7,1]	0.3	1	Met&ATG9	N2
(0.3,0.7]	0.477273	13	Met&VAMP3	N2			(0,0.3]	0.105263	2	Met&ATG9	N2
(0.7,1]	0.227273	13	Met&VAMP3	N2			(0.3,0.7]	0.368421	2	Met&ATG9	N2
(0,0.3]	0.38843	14	Met&VAMP3	N2			(0.7,1]	0.526316	2	Met&ATG9	N2
(0.3,0.7]	0.421488	14	Met&VAMP3	N2			(0,0.3]	0.428571	3	Met&ATG9	N2
(0.7,1]	0.190083	14	Met&VAMP3	N2			(0.3,0.7]	0.142857	3	Met&ATG9	N2
(0,0.3]	0.315789	15	Met&VAMP3	N2			(0.7,1]	0.428571	3	Met&ATG9	N2
(0.3,0.7]	0.368421	15	Met&VAMP3	N2			(0,0.3]	0.32	4	Met&ATG9	N2
(0.7,1]	0.315789	15	Met&VAMP3	N2			(0.3,0.7]	0.36	4	Met&ATG9	N2
(0,0.3]	0.290323	16	Met&VAMP3	N2			(0.7,1]	0.32	4	Met&ATG9	N2
(0.3,0.7]	0.387097	16	Met&VAMP3	N2			(0,0.3]	0.296296	5	Met&ATG9	N2
(0.7,1]	0.322581	16	Met&VAMP3	N2			(0.3,0.7]	0.333333	5	Met&ATG9	N2
(0,0.3]	0.303922	17	Met&VAMP3	N2			(0.7,1]	0.37037	5	Met&ATG9	N2
(0.3,0.7]	0.431373	17	Met&VAMP3	N2			(0,0.3]	0.130435	6	Met&ATG9	N2
(0.7,1]	0.264706	17	Met&VAMP3	N2			(0.3,0.7]	0.391304	6	Met&ATG9	N2
(0,0.3]	0.346405	18	Met&VAMP3	N2			(0.7,1]	0.478261	6	Met&ATG9	N2
(0.3,0.7]	0.457516	18	Met&VAMP3	N2			(0,0.3]	0.153846	7	Met&ATG9	N2
(0.7,1]	0.196078	18	Met&VAMP3	N2			(0.3,0.7]	0.346154	7	Met&ATG9	N2
(0,0.3]	0.470199	19	Met&VAMP3	N2			(0.7,1]	0.5	7	Met&ATG9	N2
(0.3,0.7]	0.324503	19	Met&VAMP3	N2			(0,0.3]	0.0833333	8	Met&ATG9	N2
(0.7,1]	0.205298	19	Met&VAMP3	N2			(0.3,0.7]	0.416667	8	Met&ATG9	N2
(0,0.3]	0.386555	20	Met&VAMP3	N2			(0.7,1]	0.5	8	Met&ATG9	N2
(0.3,0.7]	0.378151	20	Met&VAMP3	N2			(0,0.3]	0	9	Met&ATG9	N2
(0.7,1]	0.235294	20	Met&VAMP3	N2			(0.3,0.7]	0.357143	9	Met&ATG9	N2
(0,0.3]	0.39485	1	VAMP3	N2			(0.7,1]	0.642857	9	Met&ATG9	N2
(0.3,0.7]	0.351931	1	VAMP3	N2			(0,0.3]	0.0689655	10	Met&ATG9	N2
(0.7,1]	0.253219	1	VAMP3	N2			(0.3,0.7]	0.448276	10	Met&ATG9	N2
(0,0.3]	0.361702	2	VAMP3	N2			(0.7,1]	0.482759	10	Met&ATG9	N2
(0.3,0.7]	0.395745	2	VAMP3	N2			(0,0.3]	0.0588235	11	Met&ATG9	N2
(0.7,1]	0.242553	2	VAMP3	N2			(0.3,0.7]	0.529412	11	Met&ATG9	N2
(0,0.3]	0.518248	3	VAMP3	N2			(0.7,1]	0.411765	11	Met&ATG9	N2
(0.3,0.7]	0.321168	3	VAMP3	N2			(0,0.3]	0.411765	12	Met&ATG9	N2
(0.7,1]	0.160584	3	VAMP3	N2			(0.3,0.7]	0.470588	12	Met&ATG9	N2
(0,0.3]	0.408654	4	VAMP3	N2			(0.7,1]	0.117647	12	Met&ATG9	N2
(0.3,0.7]	0.350962	4	VAMP3	N2			(0,0.3]	0.666667	13	Met&ATG9	N2
(0.7,1]	0.240385	4	VAMP3	N2			(0.3,0.7]	0.0833333	13	Met&ATG9	N2
(0,0.3]	0.333333	5	VAMP3	N2			(0.7,1]	0.25	13	Met&ATG9	N2
(0.3,0.7]	0.373984	5	VAMP3	N2			(0,0.3]	0.26087	14	Met&ATG9	N2
(0.7,1]	0.292683	5	VAMP3	N2			(0.3,0.7]	0.130435	14	Met&ATG9	N2
(0,0.3]	0.277228	6	VAMP3	N2			(0.7,1]	0.608696	14	Met&ATG9	N2
(0.3,0.7]	0.386139	6	VAMP3	N2			(0,0.3]	0.0769231	15	Met&ATG9	N2
(0.7,1]	0.336634	6	VAMP3	N2			(0.3,0.7]	0.615385	15	Met&ATG9	N2
(0,0.3]	0.286822	7	VAMP3	N2			(0.7,1]	0.307692	15	Met&ATG9	N2
(0.3,0.7]	0.422481	7	VAMP3	N2			(0,0.3]	0.166667	16	Met&ATG9	N2
(0.7,1]	0.290698	7	VAMP3	N2			(0.3,0.7]	0.388889	16	Met&ATG9	N2
(0,0.3]	0.374384	8	VAMP3	N2			(0.7,1]	0.444444	16	Met&ATG9	N2
(0.3,0.7]	0.418719	8	VAMP3	N2			(0,0.3]	0	17	Met&ATG9	N2
(0.7,1]	0.206897	8	VAMP3	N2			(0.3,0.7]	0.5	17	Met&ATG9	N2
(0,0.3]	0.403226	9	VAMP3	N2			(0.7,1]	0.5	17	Met&ATG9	N2
(0.3,0.7]	0.397849	9	VAMP3	N2			(0,0.3]	0.193548	18	Met&ATG9	N2
(0.7,1]	0.198925	9	VAMP3	N2			(0.3,0.7]	0.419355	18	Met&ATG9	N2
(0,0.3]	0.344398	10	VAMP3	N2			(0.7,1]	0.387097	18	Met&ATG9	N2
(0.3,0.7]	0.414938	10	VAMP3	N2			(0,0.3]	0.142857	19	Met&ATG9	N2
(0.7,1]	0.240664	10	VAMP3	N2			(0.3,0.7]	0.357143	19	Met&ATG9	N2
(0,0.3]	0.472527	11	VAMP3	N2			(0.7,1]	0.5	19	Met&ATG9	N2
(0.3,0.7]	0.369963	11	VAMP3	N2			(0,0.3]	0.25	20	Met&ATG9	N2
(0.7,1]	0.157509	11	VAMP3	N2			(0.3,0.7]	0.25	20	Met&ATG9	N2
(0,0.3]	0.417625	12	VAMP3	N2			(0.7,1]	0.5	20	Met&ATG9	N2
(0.3,0.7]	0.35249	12	VAMP3	N2			(0,0.3]	0.333333	1	Met&LC3C	N2
(0.7,1]	0.229885	12	VAMP3	N2			(0.3,0.7]	0.25641	1	Met&LC3C	N2
(0,0.3]	0.442105	13	VAMP3	N2			(0.7,1]	0.410256	1	Met&LC3C	N2
(0.3,0.7]	0.389474	13	VAMP3	N2			(0,0.3]	0.108696	2	Met&LC3C	N2
(0.7,1]	0.168421	13	VAMP3	N2			(0.3,0.7]	0.369565	2	Met&LC3C	N2
(0,0.3]	0.462264	14	VAMP3	N2			(0.7,1]	0.521739	2	Met&LC3C	N2
(0.3,0.7]	0.358491	14	VAMP3	N2			(0,0.3]	0.394737	3	Met&LC3C	N2
(0.7,1]	0.179245	14	VAMP3	N2			(0.3,0.7]	0.263158	3	Met&LC3C	N2
(0,0.3]	0.458716	15	VAMP3	N2			(0.7,1]	0.342105	3	Met&LC3C	N2
(0.3,0.7]	0.261468	15	VAMP3	N2			(0,0.3]	0.34	4	Met&LC3C	N2
(0.7,1]	0.279817	15	VAMP3	N2			(0.3,0.7]	0.46	4	Met&LC3C	N2
(0,0.3]	0.491713	16	VAMP3	N2			(0.7,1]	0.2	4	Met&LC3C	N2
(0.3,0.7]	0.320442	16	VAMP3	N2			(0,0.3]	0.28125	5	Met&LC3C	N2
(0.7,1]	0.176796	16	VAMP3	N2			(0.3,0.7]	0.375	5	Met&LC3C	N2
(0,0.3]	0.405797	17	VAMP3	N2			(0.7,1]	0.34375	5	Met&LC3C	N2
(0.3,0.7]	0.333333	17	VAMP3	N2			(0,0.3]	0.162162	6	Met&LC3C	N2
(0.7,1]	0.26087	17	VAMP3	N2			(0.3,0.7]	0.486486	6	Met&LC3C	N2
(0,0.3]	0.450617	18	VAMP3	N2			(0.7,1]	0.351351	6	Met&LC3C	N2
(0.3,0.7]	0.395062	18	VAMP3	N2			(0,0.3]	0.185185	7	Met&LC3C	N2
(0.7,1]	0.154321	18	VAMP3	N2			(0.3,0.7]	0.462963	7	Met&LC3C	N2
(0,0.3]	0.466019	19	VAMP3	N2			(0.7,1]	0.351852	7	Met&LC3C	N2
(0.3,0.7]	0.326861	19	VAMP3	N2			(0,0.3]	0.0909091	8	Met&LC3C	N2
(0.7,1]	0.20712	19	VAMP3	N2			(0.3,0.7]	0.454545	8	Met&LC3C	N2
(0,0.3]	0.39781	20	VAMP3	N2			(0.7,1]	0.454545	8	Met&LC3C	N2
(0.3,0.7]	0.375912	20	VAMP3	N2			(0,0.3]	0	9	Met&LC3C	N2
(0.7,1]	0.226277	20	VAMP3	N2			(0.3,0.7]	0.333333	9	Met&LC3C	N2
(0,0.3]	0.161905	1	LC3C	N3			(0.7,1]	0.666667	9	Met&LC3C	N2
(0.3,0.7]	0.466667	1	LC3C	N3			(0,0.3]	0.0869565	10	Met&LC3C	N2
(0.7,1]	0.371429	1	LC3C	N3			(0.3,0.7]	0.478261	10	Met&LC3C	N2
(0,0.3]	0.215517	2	LC3C	N3			(0.7,1]	0.434783	10	Met&LC3C	N2
(0.3,0.7]	0.551724	2	LC3C	N3			(0,0.3]	0.0714286	11	Met&LC3C	N2
(0.7,1]	0.232759	2	LC3C	N3			(0.3,0.7]	0.571429	11	Met&LC3C	N2
(0,0.3]	0.269388	3	LC3C	N3			(0.7,1]	0.357143	11	Met&LC3C	N2
(0.3,0.7]	0.506122	3	LC3C	N3			(0,0.3]	0.611111	12	Met&LC3C	N2
(0.7,1]	0.22449	3	LC3C	N3			(0.3,0.7]	0.166667	12	Met&LC3C	N2
(0,0.3]	0.256198	4	LC3C	N3			(0.7,1]	0.222222	12	Met&LC3C	N2
(0.3,0.7]	0.413223	4	LC3C	N3			(0,0.3]	0.5	13	Met&LC3C	N2
(0.7,1]	0.330579	4	LC3C	N3			(0.3,0.7]	0.25	13	Met&LC3C	N2
(0,0.3]	0.188889	5	LC3C	N3			(0.7,1]	0.25	13	Met&LC3C	N2
(0.3,0.7]	0.422222	5	LC3C	N3			(0,0.3]	0.342466	14	Met&LC3C	N2
(0.7,1]	0.388889	5	LC3C	N3			(0.3,0.7]	0.315068	14	Met&LC3C	N2
(0,0.3]	0.163043	6	LC3C	N3			(0.7,1]	0.342466	14	Met&LC3C	N2
(0.3,0.7]	0.445652	6	LC3C	N3			(0,0.3]	0.325581	15	Met&LC3C	N2
(0.7,1]	0.391304	6	LC3C	N3			(0.3,0.7]	0.44186	15	Met&LC3C	N2
(0,0.3]	0.180233	7	LC3C	N3			(0.7,1]	0.209302	15	Met&LC3C	N2
(0.3,0.7]	0.476744	7	LC3C	N3			(0,0.3]	0.290323	16	Met&LC3C	N2
(0.7,1]	0.343023	7	LC3C	N3			(0.3,0.7]	0.354839	16	Met&LC3C	N2
(0,0.3]	0.288462	8	LC3C	N3			(0.7,1]	0.354839	16	Met&LC3C	N2
(0.3,0.7]	0.423077	8	LC3C	N3			(0,0.3]	0.133333	17	Met&LC3C	N2
(0.7,1]	0.288462	8	LC3C	N3			(0.3,0.7]	0.333333	17	Met&LC3C	N2
(0,0.3]	0.205674	9	LC3C	N3			(0.7,1]	0.533333	17	Met&LC3C	N2
(0.3,0.7]	0.475177	9	LC3C	N3			(0,0.3]	0.296296	18	Met&LC3C	N2
(0.7,1]	0.319149	9	LC3C	N3			(0.3,0.7]	0.351852	18	Met&LC3C	N2
(0,0.3]	0.260638	10	LC3C	N3			(0.7,1]	0.351852	18	Met&LC3C	N2
(0.3,0.7]	0.452128	10	LC3C	N3			(0,0.3]	0.125	19	Met&LC3C	N2
(0.7,1]	0.287234	10	LC3C	N3			(0.3,0.7]	0.40625	19	Met&LC3C	N2
(0,0.3]	0.35	11	LC3C	N3			(0.7,1]	0.46875	19	Met&LC3C	N2
(0.3,0.7]	0.425	11	LC3C	N3			(0,0.3]	0.222222	20	Met&LC3C	N2
(0.7,1]	0.225	11	LC3C	N3			(0.3,0.7]	0.222222	20	Met&LC3C	N2
(0,0.3]	0.142857	12	LC3C	N3			(0.7,1]	0.555556	20	Met&LC3C	N2
(0.3,0.7]	0.548387	12	LC3C	N3			(0,0.3]	0.314286	1	ATG9	N3
(0.7,1]	0.308756	12	LC3C	N3			(0.3,0.7]	0.285714	1	ATG9	N3
(0,0.3]	0.217391	13	LC3C	N3			(0.7,1]	0.4	1	ATG9	N3
(0.3,0.7]	0.492754	13	LC3C	N3			(0,0.3]	0.32	2	ATG9	N3
(0.7,1]	0.289855	13	LC3C	N3			(0.3,0.7]	0.24	2	ATG9	N3
(0,0.3]	0.280769	14	LC3C	N3			(0.7,1]	0.44	2	ATG9	N3
(0.3,0.7]	0.473077	14	LC3C	N3			(0,0.3]	0.225	3	ATG9	N3
(0.7,1]	0.246154	14	LC3C	N3			(0.3,0.7]	0.4125	3	ATG9	N3
(0,0.3]	0.20132	15	LC3C	N3			(0.7,1]	0.3625	3	ATG9	N3
(0.3,0.7]	0.49835	15	LC3C	N3			(0,0.3]	0.260417	4	ATG9	N3
(0.7,1]	0.30033	15	LC3C	N3			(0.3,0.7]	0.385417	4	ATG9	N3
(0,0.3]	0.237838	16	LC3C	N3			(0.7,1]	0.354167	4	ATG9	N3
(0.3,0.7]	0.421622	16	LC3C	N3			(0,0.3]	0.144444	5	ATG9	N3
(0.7,1]	0.340541	16	LC3C	N3			(0.3,0.7]	0.388889	5	ATG9	N3
(0,0.3]	0.190476	17	LC3C	N3			(0.7,1]	0.466667	5	ATG9	N3
(0.3,0.7]	0.349206	17	LC3C	N3			(0,0.3]	0.19403	6	ATG9	N3
(0.7,1]	0.460317	17	LC3C	N3			(0.3,0.7]	0.38806	6	ATG9	N3
(0,0.3]	0.229226	18	LC3C	N3			(0.7,1]	0.41791	6	ATG9	N3
(0.3,0.7]	0.489971	18	LC3C	N3			(0,0.3]	0.322581	7	ATG9	N3
(0.7,1]	0.280802	18	LC3C	N3			(0.3,0.7]	0.505376	7	ATG9	N3
(0,0.3]	0.210692	19	LC3C	N3			(0.7,1]	0.172043	7	ATG9	N3
(0.3,0.7]	0.509434	19	LC3C	N3			(0,0.3]	0.221311	8	ATG9	N3
(0.7,1]	0.279874	19	LC3C	N3			(0.3,0.7]	0.42623	8	ATG9	N3
(0,0.3]	0.414226	1	Met	N3			(0.7,1]	0.352459	8	ATG9	N3
(0.3,0.7]	0.384937	1	Met	N3			(0,0.3]	0.193548	9	ATG9	N3
(0.7,1]	0.200837	1	Met	N3			(0.3,0.7]	0.430108	9	ATG9	N3
(0,0.3]	0.47205	2	Met	N3			(0.7,1]	0.376344	9	ATG9	N3
(0.3,0.7]	0.397516	2	Met	N3			(0,0.3]	0.19697	10	ATG9	N3
(0.7,1]	0.130435	2	Met	N3			(0.3,0.7]	0.469697	10	ATG9	N3
(0,0.3]	0.405797	3	Met	N3			(0.7,1]	0.333333	10	ATG9	N3
(0.3,0.7]	0.391304	3	Met	N3			(0,0.3]	0.235772	11	ATG9	N3
(0.7,1]	0.202899	3	Met	N3			(0.3,0.7]	0.577236	11	ATG9	N3
(0,0.3]	0.463415	4	Met	N3			(0.7,1]	0.186992	11	ATG9	N3
(0.3,0.7]	0.341463	4	Met	N3			(0,0.3]	0.309735	12	ATG9	N3
(0.7,1]	0.195122	4	Met	N3			(0.3,0.7]	0.336283	12	ATG9	N3
(0,0.3]	0.31	5	Met	N3			(0.7,1]	0.353982	12	ATG9	N3
(0.3,0.7]	0.44	5	Met	N3			(0,0.3]	0.264151	13	ATG9	N3
(0.7,1]	0.25	5	Met	N3			(0.3,0.7]	0.386792	13	ATG9	N3
(0,0.3]	0.350649	6	Met	N3			(0.7,1]	0.349057	13	ATG9	N3
(0.3,0.7]	0.415584	6	Met	N3			(0,0.3]	0.319328	14	ATG9	N3
(0.7,1]	0.233766	6	Met	N3			(0.3,0.7]	0.352941	14	ATG9	N3
(0,0.3]	0.171429	7	Met	N3			(0.7,1]	0.327731	14	ATG9	N3
(0.3,0.7]	0.466667	7	Met	N3			(0,0.3]	0.414141	15	ATG9	N3
(0.7,1]	0.361905	7	Met	N3			(0.3,0.7]	0.292929	15	ATG9	N3
(0,0.3]	0.530435	8	Met	N3			(0.7,1]	0.292929	15	ATG9	N3
(0.3,0.7]	0.33913	8	Met	N3			(0,0.3]	0.232143	16	ATG9	N3
(0.7,1]	0.130435	8	Met	N3			(0.3,0.7]	0.321429	16	ATG9	N3
(0,0.3]	0.372414	9	Met	N3			(0.7,1]	0.446429	16	ATG9	N3
(0.3,0.7]	0.413793	9	Met	N3			(0,0.3]	0.38835	17	ATG9	N3
(0.7,1]	0.213793	9	Met	N3			(0.3,0.7]	0.31068	17	ATG9	N3
(0,0.3]	0.44	10	Met	N3			(0.7,1]	0.300971	17	ATG9	N3
(0.3,0.7]	0.382857	10	Met	N3			(0,0.3]	0.212644	1	LC3C	N3
(0.7,1]	0.177143	10	Met	N3			(0.3,0.7]	0.333333	1	LC3C	N3
(0,0.3]	0.439815	11	Met	N3			(0.7,1]	0.454023	1	LC3C	N3
(0.3,0.7]	0.356481	11	Met	N3			(0,0.3]	0.311111	2	LC3C	N3
(0.7,1]	0.203704	11	Met	N3			(0.3,0.7]	0.337778	2	LC3C	N3
(0,0.3]	0.326389	12	Met	N3			(0.7,1]	0.346667	2	LC3C	N3
(0.3,0.7]	0.416667	12	Met	N3			(0,0.3]	0.28934	3	LC3C	N3
(0.7,1]	0.256944	12	Met	N3			(0.3,0.7]	0.431472	3	LC3C	N3
(0,0.3]	0.5	13	Met	N3			(0.7,1]	0.279188	3	LC3C	N3
(0.3,0.7]	0.404255	13	Met	N3			(0,0.3]	0.307087	4	LC3C	N3
(0.7,1]	0.0957447	13	Met	N3			(0.3,0.7]	0.354331	4	LC3C	N3
(0,0.3]	0.331126	14	Met	N3			(0.7,1]	0.338583	4	LC3C	N3
(0.3,0.7]	0.397351	14	Met	N3			(0,0.3]	0.187097	5	LC3C	N3
(0.7,1]	0.271523	14	Met	N3			(0.3,0.7]	0.393548	5	LC3C	N3
(0,0.3]	0.373188	15	Met	N3			(0.7,1]	0.419355	5	LC3C	N3
(0.3,0.7]	0.40942	15	Met	N3			(0,0.3]	0.277778	6	LC3C	N3
(0.7,1]	0.217391	15	Met	N3			(0.3,0.7]	0.396825	6	LC3C	N3
(0,0.3]	0.431925	16	Met	N3			(0.7,1]	0.325397	6	LC3C	N3
(0.3,0.7]	0.399061	16	Met	N3			(0,0.3]	0.256881	7	LC3C	N3
(0.7,1]	0.169014	16	Met	N3			(0.3,0.7]	0.385321	7	LC3C	N3
(0,0.3]	0.423841	17	Met	N3			(0.7,1]	0.357798	7	LC3C	N3
(0.3,0.7]	0.331126	17	Met	N3			(0,0.3]	0.276042	8	LC3C	N3
(0.7,1]	0.245033	17	Met	N3			(0.3,0.7]	0.395833	8	LC3C	N3
(0,0.3]	0.399371	18	Met	N3			(0.7,1]	0.328125	8	LC3C	N3
(0.3,0.7]	0.374214	18	Met	N3			(0,0.3]	0.289062	9	LC3C	N3
(0.7,1]	0.226415	18	Met	N3			(0.3,0.7]	0.335938	9	LC3C	N3
(0,0.3]	0.41806	19	Met	N3			(0.7,1]	0.375	9	LC3C	N3
(0.3,0.7]	0.411371	19	Met	N3			(0,0.3]	0.231343	10	LC3C	N3
(0.7,1]	0.170569	19	Met	N3			(0.3,0.7]	0.425373	10	LC3C	N3
(0,0.3]	0.125	1	Met-LC3C-VAMP3	N3			(0.7,1]	0.343284	10	LC3C	N3
(0.3,0.7]	0.25	1	Met-LC3C-VAMP3	N3			(0,0.3]	0.25	11	LC3C	N3
(0.7,1]	0.625	1	Met-LC3C-VAMP3	N3			(0.3,0.7]	0.505682	11	LC3C	N3
(0,0.3]	0.2	2	Met-LC3C-VAMP3	N3			(0.7,1]	0.244318	11	LC3C	N3
(0.3,0.7]	0.6	2	Met-LC3C-VAMP3	N3			(0,0.3]	0.29588	12	LC3C	N3
(0.7,1]	0.2	2	Met-LC3C-VAMP3	N3			(0.3,0.7]	0.393258	12	LC3C	N3
(0,0.3]	0.232558	3	Met-LC3C-VAMP3	N3			(0.7,1]	0.310861	12	LC3C	N3
(0.3,0.7]	0.488372	3	Met-LC3C-VAMP3	N3			(0,0.3]	0.336585	13	LC3C	N3
(0.7,1]	0.27907	3	Met-LC3C-VAMP3	N3			(0.3,0.7]	0.365854	13	LC3C	N3
(0,0.3]	0.368421	4	Met-LC3C-VAMP3	N3			(0.7,1]	0.292683	13	LC3C	N3
(0.3,0.7]	0.473684	4	Met-LC3C-VAMP3	N3			(0,0.3]	0.380597	14	LC3C	N3
(0.7,1]	0.157895	4	Met-LC3C-VAMP3	N3			(0.3,0.7]	0.358209	14	LC3C	N3
(0,0.3]	0	5	Met-LC3C-VAMP3	N3			(0.7,1]	0.261194	14	LC3C	N3
(0.3,0.7]	0.5	5	Met-LC3C-VAMP3	N3			(0,0.3]	0.302632	15	LC3C	N3
(0.7,1]	0.5	5	Met-LC3C-VAMP3	N3			(0.3,0.7]	0.289474	15	LC3C	N3
(0,0.3]	0.125	6	Met-LC3C-VAMP3	N3			(0.7,1]	0.407895	15	LC3C	N3
(0.3,0.7]	0.416667	6	Met-LC3C-VAMP3	N3			(0,0.3]	0.27972	16	LC3C	N3
(0.7,1]	0.458333	6	Met-LC3C-VAMP3	N3			(0.3,0.7]	0.335664	16	LC3C	N3
(0,0.3]	0.294118	7	Met-LC3C-VAMP3	N3			(0.7,1]	0.384615	16	LC3C	N3
(0.3,0.7]	0.529412	7	Met-LC3C-VAMP3	N3			(0,0.3]	0.35	17	LC3C	N3
(0.7,1]	0.176471	7	Met-LC3C-VAMP3	N3			(0.3,0.7]	0.35	17	LC3C	N3
(0,0.3]	0.2	8	Met-LC3C-VAMP3	N3			(0.7,1]	0.3	17	LC3C	N3
(0.3,0.7]	0.466667	8	Met-LC3C-VAMP3	N3			(0,0.3]	0.117647	1	LC3C&ATG9	N3
(0.7,1]	0.333333	8	Met-LC3C-VAMP3	N3			(0.3,0.7]	0.294118	1	LC3C&ATG9	N3
(0,0.3]	0.142857	9	Met-LC3C-VAMP3	N3			(0.7,1]	0.588235	1	LC3C&ATG9	N3
(0.3,0.7]	0.47619	9	Met-LC3C-VAMP3	N3			(0,0.3]	0.172414	2	LC3C&ATG9	N3
(0.7,1]	0.380952	9	Met-LC3C-VAMP3	N3			(0.3,0.7]	0.344828	2	LC3C&ATG9	N3
(0,0.3]	0.111111	10	Met-LC3C-VAMP3	N3			(0.7,1]	0.482759	2	LC3C&ATG9	N3
(0.3,0.7]	0.555556	10	Met-LC3C-VAMP3	N3			(0,0.3]	0.114286	3	LC3C&ATG9	N3
(0.7,1]	0.333333	10	Met-LC3C-VAMP3	N3			(0.3,0.7]	0.371429	3	LC3C&ATG9	N3
(0,0.3]	0	11	Met-LC3C-VAMP3	N3			(0.7,1]	0.514286	3	LC3C&ATG9	N3
(0.3,0.7]	0.483871	11	Met-LC3C-VAMP3	N3			(0,0.3]	0.16129	4	LC3C&ATG9	N3
(0.7,1]	0.516129	11	Met-LC3C-VAMP3	N3			(0.3,0.7]	0.322581	4	LC3C&ATG9	N3
(0,0.3]	0.0769231	12	Met-LC3C-VAMP3	N3			(0.7,1]	0.516129	4	LC3C&ATG9	N3
(0.3,0.7]	0.538462	12	Met-LC3C-VAMP3	N3			(0,0.3]	0.0277778	5	LC3C&ATG9	N3
(0.7,1]	0.384615	12	Met-LC3C-VAMP3	N3			(0.3,0.7]	0.222222	5	LC3C&ATG9	N3
(0,0.3]	0.152174	13	Met-LC3C-VAMP3	N3			(0.7,1]	0.75	5	LC3C&ATG9	N3
(0.3,0.7]	0.543478	13	Met-LC3C-VAMP3	N3			(0,0.3]	0.1875	6	LC3C&ATG9	N3
(0.7,1]	0.304348	13	Met-LC3C-VAMP3	N3			(0.3,0.7]	0.40625	6	LC3C&ATG9	N3
(0,0.3]	0.1875	14	Met-LC3C-VAMP3	N3			(0.7,1]	0.40625	6	LC3C&ATG9	N3
(0.3,0.7]	0.416667	14	Met-LC3C-VAMP3	N3			(0,0.3]	0.230769	7	LC3C&ATG9	N3
(0.7,1]	0.395833	14	Met-LC3C-VAMP3	N3			(0.3,0.7]	0.346154	7	LC3C&ATG9	N3
(0,0.3]	0.296296	15	Met-LC3C-VAMP3	N3			(0.7,1]	0.423077	7	LC3C&ATG9	N3
(0.3,0.7]	0.333333	15	Met-LC3C-VAMP3	N3			(0,0.3]	0.117647	8	LC3C&ATG9	N3
(0.7,1]	0.37037	15	Met-LC3C-VAMP3	N3			(0.3,0.7]	0.372549	8	LC3C&ATG9	N3
(0,0.3]	0	16	Met-LC3C-VAMP3	N3			(0.7,1]	0.509804	8	LC3C&ATG9	N3
(0.3,0.7]	0.181818	16	Met-LC3C-VAMP3	N3			(0,0.3]	0.0740741	9	LC3C&ATG9	N3
(0.7,1]	0.818182	16	Met-LC3C-VAMP3	N3			(0.3,0.7]	0.333333	9	LC3C&ATG9	N3
(0,0.3]	0.241379	17	Met-LC3C-VAMP3	N3			(0.7,1]	0.592593	9	LC3C&ATG9	N3
(0.3,0.7]	0.344828	17	Met-LC3C-VAMP3	N3			(0,0.3]	0.125	10	LC3C&ATG9	N3
(0.7,1]	0.413793	17	Met-LC3C-VAMP3	N3			(0.3,0.7]	0.375	10	LC3C&ATG9	N3
(0,0.3]	0.173077	18	Met-LC3C-VAMP3	N3			(0.7,1]	0.5	10	LC3C&ATG9	N3
(0.3,0.7]	0.461538	18	Met-LC3C-VAMP3	N3			(0,0.3]	0.117647	11	LC3C&ATG9	N3
(0.7,1]	0.365385	18	Met-LC3C-VAMP3	N3			(0.3,0.7]	0.588235	11	LC3C&ATG9	N3
(0,0.3]	0.0833333	1	Met&LC3C	N3			(0.7,1]	0.294118	11	LC3C&ATG9	N3
(0.3,0.7]	0.333333	1	Met&LC3C	N3			(0,0.3]	0.21875	12	LC3C&ATG9	N3
(0.7,1]	0.583333	1	Met&LC3C	N3			(0.3,0.7]	0.328125	12	LC3C&ATG9	N3
(0,0.3]	0.210526	2	Met&LC3C	N3			(0.7,1]	0.453125	12	LC3C&ATG9	N3
(0.3,0.7]	0.631579	2	Met&LC3C	N3			(0,0.3]	0.212766	13	LC3C&ATG9	N3
(0.7,1]	0.157895	2	Met&LC3C	N3			(0.3,0.7]	0.361702	13	LC3C&ATG9	N3
(0,0.3]	0.245283	3	Met&LC3C	N3			(0.7,1]	0.425532	13	LC3C&ATG9	N3
(0.3,0.7]	0.509434	3	Met&LC3C	N3			(0,0.3]	0.324324	14	LC3C&ATG9	N3
(0.7,1]	0.245283	3	Met&LC3C	N3			(0.3,0.7]	0.297297	14	LC3C&ATG9	N3
(0,0.3]	0.28	4	Met&LC3C	N3			(0.7,1]	0.378378	14	LC3C&ATG9	N3
(0.3,0.7]	0.44	4	Met&LC3C	N3			(0,0.3]	0.173913	15	LC3C&ATG9	N3
(0.7,1]	0.28	4	Met&LC3C	N3			(0.3,0.7]	0.304348	15	LC3C&ATG9	N3
(0,0.3]	0.0714286	5	Met&LC3C	N3			(0.7,1]	0.521739	15	LC3C&ATG9	N3
(0.3,0.7]	0.428571	5	Met&LC3C	N3			(0,0.3]	0.185185	16	LC3C&ATG9	N3
(0.7,1]	0.5	5	Met&LC3C	N3			(0.3,0.7]	0.296296	16	LC3C&ATG9	N3
(0,0.3]	0	6	Met&LC3C	N3			(0.7,1]	0.518519	16	LC3C&ATG9	N3
(0.3,0.7]	0.333333	6	Met&LC3C	N3			(0,0.3]	0.289474	17	LC3C&ATG9	N3
(0.7,1]	0.666667	6	Met&LC3C	N3			(0.3,0.7]	0.368421	17	LC3C&ATG9	N3
(0,0.3]	0.09375	7	Met&LC3C	N3			(0.7,1]	0.342105	17	LC3C&ATG9	N3
(0.3,0.7]	0.4375	7	Met&LC3C	N3			(0,0.3]	0.231707	1	Met	N3
(0.7,1]	0.46875	7	Met&LC3C	N3			(0.3,0.7]	0.329268	1	Met	N3
(0,0.3]	0.25	8	Met&LC3C	N3			(0.7,1]	0.439024	1	Met	N3
(0.3,0.7]	0.6	8	Met&LC3C	N3			(0,0.3]	0.392857	2	Met	N3
(0.7,1]	0.15	8	Met&LC3C	N3			(0.3,0.7]	0.342857	2	Met	N3
(0,0.3]	0.230769	9	Met&LC3C	N3			(0.7,1]	0.264286	2	Met	N3
(0.3,0.7]	0.538462	9	Met&LC3C	N3			(0,0.3]	0.372263	3	Met	N3
(0.7,1]	0.230769	9	Met&LC3C	N3			(0.3,0.7]	0.343066	3	Met	N3
(0,0.3]	0.1875	10	Met&LC3C	N3			(0.7,1]	0.284672	3	Met	N3
(0.3,0.7]	0.5	10	Met&LC3C	N3			(0,0.3]	0.321918	4	Met	N3
(0.7,1]	0.3125	10	Met&LC3C	N3			(0.3,0.7]	0.424658	4	Met	N3
(0,0.3]	0.209302	11	Met&LC3C	N3			(0.7,1]	0.253425	4	Met	N3
(0.3,0.7]	0.488372	11	Met&LC3C	N3			(0,0.3]	0.185185	5	Met	N3
(0.7,1]	0.302326	11	Met&LC3C	N3			(0.3,0.7]	0.333333	5	Met	N3
(0,0.3]	0.0638298	12	Met&LC3C	N3			(0.7,1]	0.481481	5	Met	N3
(0.3,0.7]	0.553191	12	Met&LC3C	N3			(0,0.3]	0.413613	6	Met	N3
(0.7,1]	0.382979	12	Met&LC3C	N3			(0.3,0.7]	0.356021	6	Met	N3
(0,0.3]	0.0714286	13	Met&LC3C	N3			(0.7,1]	0.230366	6	Met	N3
(0.3,0.7]	0.5	13	Met&LC3C	N3			(0,0.3]	0.458564	7	Met	N3
(0.7,1]	0.428571	13	Met&LC3C	N3			(0.3,0.7]	0.314917	7	Met	N3
(0,0.3]	0.196721	14	Met&LC3C	N3			(0.7,1]	0.226519	7	Met	N3
(0.3,0.7]	0.52459	14	Met&LC3C	N3			(0,0.3]	0.352564	8	Met	N3
(0.7,1]	0.278689	14	Met&LC3C	N3			(0.3,0.7]	0.384615	8	Met	N3
(0,0.3]	0.205128	15	Met&LC3C	N3			(0.7,1]	0.262821	8	Met	N3
(0.3,0.7]	0.474359	15	Met&LC3C	N3			(0,0.3]	0.336	9	Met	N3
(0.7,1]	0.320513	15	Met&LC3C	N3			(0.3,0.7]	0.328	9	Met	N3
(0,0.3]	0.289474	16	Met&LC3C	N3			(0.7,1]	0.336	9	Met	N3
(0.3,0.7]	0.368421	16	Met&LC3C	N3			(0,0.3]	0.354167	10	Met	N3
(0.7,1]	0.342105	16	Met&LC3C	N3			(0.3,0.7]	0.333333	10	Met	N3
(0,0.3]	0.0714286	17	Met&LC3C	N3			(0.7,1]	0.3125	10	Met	N3
(0.3,0.7]	0.285714	17	Met&LC3C	N3			(0,0.3]	0.174312	11	Met	N3
(0.7,1]	0.642857	17	Met&LC3C	N3			(0.3,0.7]	0.541284	11	Met	N3
(0,0.3]	0.2	18	Met&LC3C	N3			(0.7,1]	0.284404	11	Met	N3
(0.3,0.7]	0.357143	18	Met&LC3C	N3			(0,0.3]	0.334975	12	Met	N3
(0.7,1]	0.442857	18	Met&LC3C	N3			(0.3,0.7]	0.359606	12	Met	N3
(0,0.3]	0.185185	19	Met&LC3C	N3			(0.7,1]	0.305419	12	Met	N3
(0.3,0.7]	0.481481	19	Met&LC3C	N3			(0,0.3]	0.387931	13	Met	N3
(0.7,1]	0.333333	19	Met&LC3C	N3			(0.3,0.7]	0.362069	13	Met	N3
(0,0.3]	0.337662	1	Met&VAMP3	N3			(0.7,1]	0.25	13	Met	N3
(0.3,0.7]	0.467532	1	Met&VAMP3	N3			(0,0.3]	0.41875	14	Met	N3
(0.7,1]	0.194805	1	Met&VAMP3	N3			(0.3,0.7]	0.33125	14	Met	N3
(0,0.3]	0.452991	2	Met&VAMP3	N3			(0.7,1]	0.25	14	Met	N3
(0.3,0.7]	0.478632	2	Met&VAMP3	N3			(0,0.3]	0.316239	15	Met	N3
(0.7,1]	0.0683761	2	Met&VAMP3	N3			(0.3,0.7]	0.307692	15	Met	N3
(0,0.3]	0.38255	3	Met&VAMP3	N3			(0.7,1]	0.376068	15	Met	N3
(0.3,0.7]	0.402685	3	Met&VAMP3	N3			(0,0.3]	0.338235	16	Met	N3
(0.7,1]	0.214765	3	Met&VAMP3	N3			(0.3,0.7]	0.286765	16	Met	N3
(0,0.3]	0.414634	4	Met&VAMP3	N3			(0.7,1]	0.375	16	Met	N3
(0.3,0.7]	0.378049	4	Met&VAMP3	N3			(0,0.3]	0.369748	17	Met	N3
(0.7,1]	0.207317	4	Met&VAMP3	N3			(0.3,0.7]	0.310924	17	Met	N3
(0,0.3]	0.258621	5	Met&VAMP3	N3			(0.7,1]	0.319328	17	Met	N3
(0.3,0.7]	0.448276	5	Met&VAMP3	N3			(0,0.3]	0.6	1	Met-LC3C-ATG9	N3
(0.7,1]	0.293103	5	Met&VAMP3	N3			(0.3,0.7]	0.2	1	Met-LC3C-ATG9	N3
(0,0.3]	0	6	Met&VAMP3	N3			(0.7,1]	0.2	1	Met-LC3C-ATG9	N3
(0.3,0.7]	0.333333	6	Met&VAMP3	N3			(0,0.3]	0.25	2	Met-LC3C-ATG9	N3
(0.7,1]	0.666667	6	Met&VAMP3	N3			(0.3,0.7]	0.375	2	Met-LC3C-ATG9	N3
(0,0.3]	0.118421	7	Met&VAMP3	N3			(0.7,1]	0.375	2	Met-LC3C-ATG9	N3
(0.3,0.7]	0.473684	7	Met&VAMP3	N3			(0,0.3]	0.125	3	Met-LC3C-ATG9	N3
(0.7,1]	0.407895	7	Met&VAMP3	N3			(0.3,0.7]	0	3	Met-LC3C-ATG9	N3
(0,0.3]	0.492958	8	Met&VAMP3	N3			(0.7,1]	0.875	3	Met-LC3C-ATG9	N3
(0.3,0.7]	0.380282	8	Met&VAMP3	N3			(0,0.3]	0	4	Met-LC3C-ATG9	N3
(0.7,1]	0.126761	8	Met&VAMP3	N3			(0.3,0.7]	0.2	4	Met-LC3C-ATG9	N3
(0,0.3]	0.30303	9	Met&VAMP3	N3			(0.7,1]	0.8	4	Met-LC3C-ATG9	N3
(0.3,0.7]	0.434343	9	Met&VAMP3	N3			(0,0.3]	0.375	5	Met-LC3C-ATG9	N3
(0.7,1]	0.262626	9	Met&VAMP3	N3			(0.3,0.7]	0.5	5	Met-LC3C-ATG9	N3
(0,0.3]	0.342593	10	Met&VAMP3	N3			(0.7,1]	0.125	5	Met-LC3C-ATG9	N3
(0.3,0.7]	0.444444	10	Met&VAMP3	N3			(0,0.3]	0.25	6	Met-LC3C-ATG9	N3
(0.7,1]	0.212963	10	Met&VAMP3	N3			(0.3,0.7]	0.75	6	Met-LC3C-ATG9	N3
(0,0.3]	0.392308	11	Met&VAMP3	N3			(0.7,1]	0	6	Met-LC3C-ATG9	N3
(0.3,0.7]	0.361538	11	Met&VAMP3	N3			(0,0.3]	0	7	Met-LC3C-ATG9	N3
(0.7,1]	0.246154	11	Met&VAMP3	N3			(0.3,0.7]	0.5	7	Met-LC3C-ATG9	N3
(0,0.3]	0.255814	12	Met&VAMP3	N3			(0.7,1]	0.5	7	Met-LC3C-ATG9	N3
(0.3,0.7]	0.430233	12	Met&VAMP3	N3			(0,0.3]	0	8	Met-LC3C-ATG9	N3
(0.7,1]	0.313953	12	Met&VAMP3	N3			(0.3,0.7]	0.285714	8	Met-LC3C-ATG9	N3
(0,0.3]	0.435484	13	Met&VAMP3	N3			(0.7,1]	0.714286	8	Met-LC3C-ATG9	N3
(0.3,0.7]	0.435484	13	Met&VAMP3	N3			(0,0.3]	0.25	9	Met-LC3C-ATG9	N3
(0.7,1]	0.129032	13	Met&VAMP3	N3			(0.3,0.7]	0	9	Met-LC3C-ATG9	N3
(0,0.3]	0.29703	14	Met&VAMP3	N3			(0.7,1]	0.75	9	Met-LC3C-ATG9	N3
(0.3,0.7]	0.455446	14	Met&VAMP3	N3			(0,0.3]	0.142857	10	Met-LC3C-ATG9	N3
(0.7,1]	0.247525	14	Met&VAMP3	N3			(0.3,0.7]	0.5	10	Met-LC3C-ATG9	N3
(0,0.3]	0.394444	15	Met&VAMP3	N3			(0.7,1]	0.357143	10	Met-LC3C-ATG9	N3
(0.3,0.7]	0.372222	15	Met&VAMP3	N3			(0,0.3]	0.1	11	Met-LC3C-ATG9	N3
(0.7,1]	0.233333	15	Met&VAMP3	N3			(0.3,0.7]	0.4	11	Met-LC3C-ATG9	N3
(0,0.3]	0.419355	16	Met&VAMP3	N3			(0.7,1]	0.5	11	Met-LC3C-ATG9	N3
(0.3,0.7]	0.333333	16	Met&VAMP3	N3			(0,0.3]	0	12	Met-LC3C-ATG9	N3
(0.7,1]	0.247312	16	Met&VAMP3	N3			(0.3,0.7]	0.6	12	Met-LC3C-ATG9	N3
(0,0.3]	0.348485	17	Met&VAMP3	N3			(0.7,1]	0.4	12	Met-LC3C-ATG9	N3
(0.3,0.7]	0.409091	17	Met&VAMP3	N3			(0,0.3]	0.125	13	Met-LC3C-ATG9	N3
(0.7,1]	0.242424	17	Met&VAMP3	N3			(0.3,0.7]	0.25	13	Met-LC3C-ATG9	N3
(0,0.3]	0.441558	18	Met&VAMP3	N3			(0.7,1]	0.625	13	Met-LC3C-ATG9	N3
(0.3,0.7]	0.357143	18	Met&VAMP3	N3			(0,0.3]	0	14	Met-LC3C-ATG9	N3
(0.7,1]	0.201299	18	Met&VAMP3	N3			(0.3,0.7]	0.428571	14	Met-LC3C-ATG9	N3
(0,0.3]	0.394595	19	Met&VAMP3	N3			(0.7,1]	0.571429	14	Met-LC3C-ATG9	N3
(0.3,0.7]	0.427027	19	Met&VAMP3	N3			(0,0.3]	0	15	Met-LC3C-ATG9	N3
(0.7,1]	0.178378	19	Met&VAMP3	N3			(0.3,0.7]	0.25	15	Met-LC3C-ATG9	N3
(0,0.3]	0.425532	1	VAMP3	N3			(0.7,1]	0.75	15	Met-LC3C-ATG9	N3
(0.3,0.7]	0.390071	1	VAMP3	N3			(0,0.3]	0	16	Met-LC3C-ATG9	N3
(0.7,1]	0.184397	1	VAMP3	N3			(0.3,0.7]	0	16	Met-LC3C-ATG9	N3
(0,0.3]	0.465753	2	VAMP3	N3			(0.7,1]	1	16	Met-LC3C-ATG9	N3
(0.3,0.7]	0.424658	2	VAMP3	N3			(0,0.3]	0.5	1	Met&ATG9	N3
(0.7,1]	0.109589	2	VAMP3	N3			(0.3,0.7]	0	1	Met&ATG9	N3
(0,0.3]	0.42735	3	VAMP3	N3			(0.7,1]	0.5	1	Met&ATG9	N3
(0.3,0.7]	0.418803	3	VAMP3	N3			(0,0.3]	0.5	2	Met&ATG9	N3
(0.7,1]	0.153846	3	VAMP3	N3			(0.3,0.7]	0.166667	2	Met&ATG9	N3
(0,0.3]	0.476415	4	VAMP3	N3			(0.7,1]	0.333333	2	Met&ATG9	N3
(0.3,0.7]	0.339623	4	VAMP3	N3			(0,0.3]	0.105263	3	Met&ATG9	N3
(0.7,1]	0.183962	4	VAMP3	N3			(0.3,0.7]	0.526316	3	Met&ATG9	N3
(0,0.3]	0.439791	5	VAMP3	N3			(0.7,1]	0.368421	3	Met&ATG9	N3
(0.3,0.7]	0.356021	5	VAMP3	N3			(0,0.3]	0.142857	4	Met&ATG9	N3
(0.7,1]	0.204188	5	VAMP3	N3			(0.3,0.7]	0.190476	4	Met&ATG9	N3
(0,0.3]	0.1875	6	VAMP3	N3			(0.7,1]	0.666667	4	Met&ATG9	N3
(0.3,0.7]	0.3125	6	VAMP3	N3			(0,0.3]	0.0588235	5	Met&ATG9	N3
(0.7,1]	0.5	6	VAMP3	N3			(0.3,0.7]	0.117647	5	Met&ATG9	N3
(0,0.3]	0.266234	7	VAMP3	N3			(0.7,1]	0.823529	5	Met&ATG9	N3
(0.3,0.7]	0.435065	7	VAMP3	N3			(0,0.3]	0.307692	6	Met&ATG9	N3
(0.7,1]	0.298701	7	VAMP3	N3			(0.3,0.7]	0.538462	6	Met&ATG9	N3
(0,0.3]	0.567568	8	VAMP3	N3			(0.7,1]	0.153846	6	Met&ATG9	N3
(0.3,0.7]	0.283784	8	VAMP3	N3			(0,0.3]	0.333333	7	Met&ATG9	N3
(0.7,1]	0.148649	8	VAMP3	N3			(0.3,0.7]	0.583333	7	Met&ATG9	N3
(0,0.3]	0.361991	9	VAMP3	N3			(0.7,1]	0.0833333	7	Met&ATG9	N3
(0.3,0.7]	0.357466	9	VAMP3	N3			(0,0.3]	0.0833333	8	Met&ATG9	N3
(0.7,1]	0.280543	9	VAMP3	N3			(0.3,0.7]	0.5	8	Met&ATG9	N3
(0,0.3]	0.40824	10	VAMP3	N3			(0.7,1]	0.416667	8	Met&ATG9	N3
(0.3,0.7]	0.404494	10	VAMP3	N3			(0,0.3]	0.0714286	9	Met&ATG9	N3
(0.7,1]	0.187266	10	VAMP3	N3			(0.3,0.7]	0.285714	9	Met&ATG9	N3
(0,0.3]	0.450355	11	VAMP3	N3			(0.7,1]	0.642857	9	Met&ATG9	N3
(0.3,0.7]	0.343972	11	VAMP3	N3			(0,0.3]	0.1875	10	Met&ATG9	N3
(0.7,1]	0.205674	11	VAMP3	N3			(0.3,0.7]	0.4375	10	Met&ATG9	N3
(0,0.3]	0.335907	12	VAMP3	N3			(0.7,1]	0.375	10	Met&ATG9	N3
(0.3,0.7]	0.447876	12	VAMP3	N3			(0,0.3]	0.172414	11	Met&ATG9	N3
(0.7,1]	0.216216	12	VAMP3	N3			(0.3,0.7]	0.482759	11	Met&ATG9	N3
(0,0.3]	0.48289	13	VAMP3	N3			(0.7,1]	0.344828	11	Met&ATG9	N3
(0.3,0.7]	0.361217	13	VAMP3	N3			(0,0.3]	0.157895	12	Met&ATG9	N3
(0.7,1]	0.155894	13	VAMP3	N3			(0.3,0.7]	0.368421	12	Met&ATG9	N3
(0,0.3]	0.372	14	VAMP3	N3			(0.7,1]	0.473684	12	Met&ATG9	N3
(0.3,0.7]	0.404	14	VAMP3	N3			(0,0.3]	0.0384615	13	Met&ATG9	N3
(0.7,1]	0.224	14	VAMP3	N3			(0.3,0.7]	0.384615	13	Met&ATG9	N3
(0,0.3]	0.319527	15	VAMP3	N3			(0.7,1]	0.576923	13	Met&ATG9	N3
(0.3,0.7]	0.423077	15	VAMP3	N3			(0,0.3]	0.241379	14	Met&ATG9	N3
(0.7,1]	0.257396	15	VAMP3	N3			(0.3,0.7]	0.241379	14	Met&ATG9	N3
(0,0.3]	0.368932	16	VAMP3	N3			(0.7,1]	0.517241	14	Met&ATG9	N3
(0.3,0.7]	0.398058	16	VAMP3	N3			(0,0.3]	0.225806	15	Met&ATG9	N3
(0.7,1]	0.23301	16	VAMP3	N3			(0.3,0.7]	0.258065	15	Met&ATG9	N3
(0,0.3]	0.375	17	VAMP3	N3			(0.7,1]	0.516129	15	Met&ATG9	N3
(0.3,0.7]	0.361842	17	VAMP3	N3			(0,0.3]	0.222222	16	Met&ATG9	N3
(0.7,1]	0.263158	17	VAMP3	N3			(0.3,0.7]	0.222222	16	Met&ATG9	N3
(0,0.3]	0.368254	18	VAMP3	N3			(0.7,1]	0.555556	16	Met&ATG9	N3
(0.3,0.7]	0.406349	18	VAMP3	N3			(0,0.3]	0.157895	17	Met&ATG9	N3
(0.7,1]	0.225397	18	VAMP3	N3			(0.3,0.7]	0.263158	17	Met&ATG9	N3
(0,0.3]	0.316872	19	VAMP3	N3			(0.7,1]	0.578947	17	Met&ATG9	N3
(0.3,0.7]	0.473251	19	VAMP3	N3			(0,0.3]	0.153846	1	Met&LC3C	N3
(0.7,1]	0.209877	19	VAMP3	N3			(0.3,0.7]	0.153846	1	Met&LC3C	N3
							(0.7,1]	0.692308	1	Met&LC3C	N3
							(0,0.3]	0.371429	2	Met&LC3C	N3
							(0.3,0.7]	0.2	2	Met&LC3C	N3
							(0.7,1]	0.428571	2	Met&LC3C	N3
							(0,0.3]	0.268293	3	Met&LC3C	N3
							(0.3,0.7]	0.365854	3	Met&LC3C	N3
							(0.7,1]	0.365854	3	Met&LC3C	N3
							(0,0.3]	0.09375	4	Met&LC3C	N3
							(0.3,0.7]	0.375	4	Met&LC3C	N3
							(0.7,1]	0.53125	4	Met&LC3C	N3
							(0,0.3]	0	5	Met&LC3C	N3
							(0.3,0.7]	0.346154	5	Met&LC3C	N3
							(0.7,1]	0.653846	5	Met&LC3C	N3
							(0,0.3]	0.310345	6	Met&LC3C	N3
							(0.3,0.7]	0.37931	6	Met&LC3C	N3
							(0.7,1]	0.310345	6	Met&LC3C	N3
							(0,0.3]	0.25	7	Met&LC3C	N3
							(0.3,0.7]	0.45	7	Met&LC3C	N3
							(0.7,1]	0.3	7	Met&LC3C	N3
							(0,0.3]	0.227273	8	Met&LC3C	N3
							(0.3,0.7]	0.409091	8	Met&LC3C	N3
							(0.7,1]	0.363636	8	Met&LC3C	N3
							(0,0.3]	0.0689655	9	Met&LC3C	N3
							(0.3,0.7]	0.344828	9	Met&LC3C	N3
							(0.7,1]	0.586207	9	Met&LC3C	N3
							(0,0.3]	0.214286	10	Met&LC3C	N3
							(0.3,0.7]	0.285714	10	Met&LC3C	N3
							(0.7,1]	0.5	10	Met&LC3C	N3
							(0,0.3]	0.142857	11	Met&LC3C	N3
							(0.3,0.7]	0.571429	11	Met&LC3C	N3
							(0.7,1]	0.285714	11	Met&LC3C	N3
							(0,0.3]	0.0727273	12	Met&LC3C	N3
							(0.3,0.7]	0.472727	12	Met&LC3C	N3
							(0.7,1]	0.454545	12	Met&LC3C	N3
							(0,0.3]	0.191489	13	Met&LC3C	N3
							(0.3,0.7]	0.319149	13	Met&LC3C	N3
							(0.7,1]	0.489362	13	Met&LC3C	N3
							(0,0.3]	0.333333	14	Met&LC3C	N3
							(0.3,0.7]	0.259259	14	Met&LC3C	N3
							(0.7,1]	0.407407	14	Met&LC3C	N3
							(0,0.3]	0.117647	15	Met&LC3C	N3
							(0.3,0.7]	0.352941	15	Met&LC3C	N3
							(0.7,1]	0.529412	15	Met&LC3C	N3
							(0,0.3]	0.0416667	16	Met&LC3C	N3
							(0.3,0.7]	0.291667	16	Met&LC3C	N3
							(0.7,1]	0.666667	16	Met&LC3C	N3
							(0,0.3]	0.08	17	Met&LC3C	N3
							(0.3,0.7]	0.36	17	Met&LC3C	N3
							(0.7,1]	0.56	17	Met&LC3C	N3
							(0,0.3]	0.162162	1	ATG9	N4
							(0.3,0.7]	0.418919	1	ATG9	N4
							(0.7,1]	0.418919	1	ATG9	N4
							(0,0.3]	0.162791	2	ATG9	N4
							(0.3,0.7]	0.383721	2	ATG9	N4
							(0.7,1]	0.453488	2	ATG9	N4
							(0,0.3]	0.356643	3	ATG9	N4
							(0.3,0.7]	0.321678	3	ATG9	N4
							(0.7,1]	0.321678	3	ATG9	N4
							(0,0.3]	0.278689	4	ATG9	N4
							(0.3,0.7]	0.393443	4	ATG9	N4
							(0.7,1]	0.327869	4	ATG9	N4
							(0,0.3]	0.295082	5	ATG9	N4
							(0.3,0.7]	0.352459	5	ATG9	N4
							(0.7,1]	0.352459	5	ATG9	N4
							(0,0.3]	0.151515	6	ATG9	N4
							(0.3,0.7]	0.386364	6	ATG9	N4
							(0.7,1]	0.424242	6	ATG9	N4
							(0,0.3]	0.192593	7	ATG9	N4
							(0.3,0.7]	0.451852	7	ATG9	N4
							(0.7,1]	0.355556	7	ATG9	N4
							(0,0.3]	0.1875	8	ATG9	N4
							(0.3,0.7]	0.46875	8	ATG9	N4
							(0.7,1]	0.34375	8	ATG9	N4
							(0,0.3]	0.14094	9	ATG9	N4
							(0.3,0.7]	0.503356	9	ATG9	N4
							(0.7,1]	0.355705	9	ATG9	N4
							(0,0.3]	0.344086	10	ATG9	N4
							(0.3,0.7]	0.311828	10	ATG9	N4
							(0.7,1]	0.344086	10	ATG9	N4
							(0,0.3]	0.262712	11	ATG9	N4
							(0.3,0.7]	0.330508	11	ATG9	N4
							(0.7,1]	0.40678	11	ATG9	N4
							(0,0.3]	0.270492	12	ATG9	N4
							(0.3,0.7]	0.336066	12	ATG9	N4
							(0.7,1]	0.393443	12	ATG9	N4
							(0,0.3]	0.169014	13	ATG9	N4
							(0.3,0.7]	0.422535	13	ATG9	N4
							(0.7,1]	0.408451	13	ATG9	N4
							(0,0.3]	0.1875	14	ATG9	N4
							(0.3,0.7]	0.4375	14	ATG9	N4
							(0.7,1]	0.375	14	ATG9	N4
							(0,0.3]	0.3125	15	ATG9	N4
							(0.3,0.7]	0.458333	15	ATG9	N4
							(0.7,1]	0.229167	15	ATG9	N4
							(0,0.3]	0.310811	1	LC3C	N4
							(0.3,0.7]	0.355856	1	LC3C	N4
							(0.7,1]	0.333333	1	LC3C	N4
							(0,0.3]	0.358974	2	LC3C	N4
							(0.3,0.7]	0.34188	2	LC3C	N4
							(0.7,1]	0.299145	2	LC3C	N4
							(0,0.3]	0.264901	3	LC3C	N4
							(0.3,0.7]	0.370861	3	LC3C	N4
							(0.7,1]	0.364238	3	LC3C	N4
							(0,0.3]	0.325444	4	LC3C	N4
							(0.3,0.7]	0.431953	4	LC3C	N4
							(0.7,1]	0.242604	4	LC3C	N4
							(0,0.3]	0.340164	5	LC3C	N4
							(0.3,0.7]	0.344262	5	LC3C	N4
							(0.7,1]	0.315574	5	LC3C	N4
							(0,0.3]	0.360947	6	LC3C	N4
							(0.3,0.7]	0.313609	6	LC3C	N4
							(0.7,1]	0.307692	6	LC3C	N4
							(0,0.3]	0.273585	7	LC3C	N4
							(0.3,0.7]	0.415094	7	LC3C	N4
							(0.7,1]	0.306604	7	LC3C	N4
							(0,0.3]	0.385714	8	LC3C	N4
							(0.3,0.7]	0.338095	8	LC3C	N4
							(0.7,1]	0.27619	8	LC3C	N4
							(0,0.3]	0.223776	9	LC3C	N4
							(0.3,0.7]	0.412587	9	LC3C	N4
							(0.7,1]	0.363636	9	LC3C	N4
							(0,0.3]	0.385965	10	LC3C	N4
							(0.3,0.7]	0.356725	10	LC3C	N4
							(0.7,1]	0.25731	10	LC3C	N4
							(0,0.3]	0.337931	11	LC3C	N4
							(0.3,0.7]	0.372414	11	LC3C	N4
							(0.7,1]	0.289655	11	LC3C	N4
							(0,0.3]	0.267677	12	LC3C	N4
							(0.3,0.7]	0.378788	12	LC3C	N4
							(0.7,1]	0.353535	12	LC3C	N4
							(0,0.3]	0.247273	13	LC3C	N4
							(0.3,0.7]	0.4	13	LC3C	N4
							(0.7,1]	0.352727	13	LC3C	N4
							(0,0.3]	0.216418	14	LC3C	N4
							(0.3,0.7]	0.429104	14	LC3C	N4
							(0.7,1]	0.354478	14	LC3C	N4
							(0,0.3]	0.209302	15	LC3C	N4
							(0.3,0.7]	0.511628	15	LC3C	N4
							(0.7,1]	0.27907	15	LC3C	N4
							(0,0.3]	0.25	1	LC3C&ATG9	N4
							(0.3,0.7]	0.326923	1	LC3C&ATG9	N4
							(0.7,1]	0.423077	1	LC3C&ATG9	N4
							(0,0.3]	0.208333	2	LC3C&ATG9	N4
							(0.3,0.7]	0.208333	2	LC3C&ATG9	N4
							(0.7,1]	0.583333	2	LC3C&ATG9	N4
							(0,0.3]	0.283333	3	LC3C&ATG9	N4
							(0.3,0.7]	0.383333	3	LC3C&ATG9	N4
							(0.7,1]	0.333333	3	LC3C&ATG9	N4
							(0,0.3]	0.136364	4	LC3C&ATG9	N4
							(0.3,0.7]	0.318182	4	LC3C&ATG9	N4
							(0.7,1]	0.545455	4	LC3C&ATG9	N4
							(0,0.3]	0.151515	5	LC3C&ATG9	N4
							(0.3,0.7]	0.242424	5	LC3C&ATG9	N4
							(0.7,1]	0.606061	5	LC3C&ATG9	N4
							(0,0.3]	0.134615	6	LC3C&ATG9	N4
							(0.3,0.7]	0.269231	6	LC3C&ATG9	N4
							(0.7,1]	0.519231	6	LC3C&ATG9	N4
							(0,0.3]	0.0877193	7	LC3C&ATG9	N4
							(0.3,0.7]	0.403509	7	LC3C&ATG9	N4
							(0.7,1]	0.508772	7	LC3C&ATG9	N4
							(0,0.3]	0.1	8	LC3C&ATG9	N4
							(0.3,0.7]	0.46	8	LC3C&ATG9	N4
							(0.7,1]	0.44	8	LC3C&ATG9	N4
							(0,0.3]	0.102564	9	LC3C&ATG9	N4
							(0.3,0.7]	0.358974	9	LC3C&ATG9	N4
							(0.7,1]	0.538462	9	LC3C&ATG9	N4
							(0,0.3]	0.222222	10	LC3C&ATG9	N4
							(0.3,0.7]	0.311111	10	LC3C&ATG9	N4
							(0.7,1]	0.466667	10	LC3C&ATG9	N4
							(0,0.3]	0.119048	11	LC3C&ATG9	N4
							(0.3,0.7]	0.404762	11	LC3C&ATG9	N4
							(0.7,1]	0.47619	11	LC3C&ATG9	N4
							(0,0.3]	0.153846	12	LC3C&ATG9	N4
							(0.3,0.7]	0.288462	12	LC3C&ATG9	N4
							(0.7,1]	0.557692	12	LC3C&ATG9	N4
							(0,0.3]	0.139241	13	LC3C&ATG9	N4
							(0.3,0.7]	0.405063	13	LC3C&ATG9	N4
							(0.7,1]	0.455696	13	LC3C&ATG9	N4
							(0,0.3]	0.0350877	14	LC3C&ATG9	N4
							(0.3,0.7]	0.421053	14	LC3C&ATG9	N4
							(0.7,1]	0.54386	14	LC3C&ATG9	N4
							(0,0.3]	0.1875	15	LC3C&ATG9	N4
							(0.3,0.7]	0.46875	15	LC3C&ATG9	N4
							(0.7,1]	0.34375	15	LC3C&ATG9	N4
							(0,0.3]	0.308571	1	Met	N4
							(0.3,0.7]	0.371429	1	Met	N4
							(0.7,1]	0.32	1	Met	N4
							(0,0.3]	0.40367	2	Met	N4
							(0.3,0.7]	0.330275	2	Met	N4
							(0.7,1]	0.266055	2	Met	N4
							(0,0.3]	0.437086	3	Met	N4
							(0.3,0.7]	0.403974	3	Met	N4
							(0.7,1]	0.15894	3	Met	N4
							(0,0.3]	0.418605	4	Met	N4
							(0.3,0.7]	0.325581	4	Met	N4
							(0.7,1]	0.248062	4	Met	N4
							(0,0.3]	0.382514	5	Met	N4
							(0.3,0.7]	0.349727	5	Met	N4
							(0.7,1]	0.262295	5	Met	N4
							(0,0.3]	0.331288	6	Met	N4
							(0.3,0.7]	0.349693	6	Met	N4
							(0.7,1]	0.312883	6	Met	N4
							(0,0.3]	0.444444	7	Met	N4
							(0.3,0.7]	0.305556	7	Met	N4
							(0.7,1]	0.25	7	Met	N4
							(0,0.3]	0.401235	8	Met	N4
							(0.3,0.7]	0.351852	8	Met	N4
							(0.7,1]	0.246914	8	Met	N4
							(0,0.3]	0.336134	9	Met	N4
							(0.3,0.7]	0.394958	9	Met	N4
							(0.7,1]	0.268908	9	Met	N4
							(0,0.3]	0.372671	10	Met	N4
							(0.3,0.7]	0.36646	10	Met	N4
							(0.7,1]	0.26087	10	Met	N4
							(0,0.3]	0.509615	11	Met	N4
							(0.3,0.7]	0.259615	11	Met	N4
							(0.7,1]	0.230769	11	Met	N4
							(0,0.3]	0.427536	12	Met	N4
							(0.3,0.7]	0.26087	12	Met	N4
							(0.7,1]	0.311594	12	Met	N4
							(0,0.3]	0.225806	13	Met	N4
							(0.3,0.7]	0.376344	13	Met	N4
							(0.7,1]	0.397849	13	Met	N4
							(0,0.3]	0.325926	14	Met	N4
							(0.3,0.7]	0.340741	14	Met	N4
							(0.7,1]	0.333333	14	Met	N4
							(0,0.3]	0.378947	15	Met	N4
							(0.3,0.7]	0.4	15	Met	N4
							(0.7,1]	0.221053	15	Met	N4
							(0,0.3]	0.52381	1	Met-LC3C-ATG9	N4
							(0.3,0.7]	0.047619	1	Met-LC3C-ATG9	N4
							(0.7,1]	0.428571	1	Met-LC3C-ATG9	N4
							(0,0.3]	0.111111	2	Met-LC3C-ATG9	N4
							(0.3,0.7]	0.222222	2	Met-LC3C-ATG9	N4
							(0.7,1]	0.666667	2	Met-LC3C-ATG9	N4
							(0,0.3]	0.352941	3	Met-LC3C-ATG9	N4
							(0.3,0.7]	0.235294	3	Met-LC3C-ATG9	N4
							(0.7,1]	0.411765	3	Met-LC3C-ATG9	N4
							(0,0.3]	0	4	Met-LC3C-ATG9	N4
							(0.3,0.7]	0	4	Met-LC3C-ATG9	N4
							(0.7,1]	1	4	Met-LC3C-ATG9	N4
							(0,0.3]	0.125	5	Met-LC3C-ATG9	N4
							(0.3,0.7]	0.25	5	Met-LC3C-ATG9	N4
							(0.7,1]	0.625	5	Met-LC3C-ATG9	N4
							(0,0.3]	0.0666667	6	Met-LC3C-ATG9	N4
							(0.3,0.7]	0.266667	6	Met-LC3C-ATG9	N4
							(0.7,1]	0.666667	6	Met-LC3C-ATG9	N4
							(0,0.3]	0.0666667	7	Met-LC3C-ATG9	N4
							(0.3,0.7]	0.466667	7	Met-LC3C-ATG9	N4
							(0.7,1]	0.466667	7	Met-LC3C-ATG9	N4
							(0,0.3]	0.0909091	8	Met-LC3C-ATG9	N4
							(0.3,0.7]	0.272727	8	Met-LC3C-ATG9	N4
							(0.7,1]	0.636364	8	Met-LC3C-ATG9	N4
							(0,0.3]	0.0909091	9	Met-LC3C-ATG9	N4
							(0.3,0.7]	0.0909091	9	Met-LC3C-ATG9	N4
							(0.7,1]	0.818182	9	Met-LC3C-ATG9	N4
							(0,0.3]	0.0555556	10	Met-LC3C-ATG9	N4
							(0.3,0.7]	0.5	10	Met-LC3C-ATG9	N4
							(0.7,1]	0.444444	10	Met-LC3C-ATG9	N4
							(0,0.3]	0.222222	11	Met-LC3C-ATG9	N4
							(0.3,0.7]	0.222222	11	Met-LC3C-ATG9	N4
							(0.7,1]	0.555556	11	Met-LC3C-ATG9	N4
							(0,0.3]	0	12	Met-LC3C-ATG9	N4
							(0.3,0.7]	0.5	12	Met-LC3C-ATG9	N4
							(0.7,1]	0.5	12	Met-LC3C-ATG9	N4
							(0,0.3]	0	13	Met-LC3C-ATG9	N4
							(0.3,0.7]	0.444444	13	Met-LC3C-ATG9	N4
							(0.7,1]	0.555556	13	Met-LC3C-ATG9	N4
							(0,0.3]	0	14	Met-LC3C-ATG9	N4
							(0.3,0.7]	0	14	Met-LC3C-ATG9	N4
							(0.7,1]	1	14	Met-LC3C-ATG9	N4
							(0,0.3]	0.142857	15	Met-LC3C-ATG9	N4
							(0.3,0.7]	0.571429	15	Met-LC3C-ATG9	N4
							(0.7,1]	0.285714	15	Met-LC3C-ATG9	N4
							(0,0.3]	0.318182	1	Met&ATG9	N4
							(0.3,0.7]	0.204545	1	Met&ATG9	N4
							(0.7,1]	0.477273	1	Met&ATG9	N4
							(0,0.3]	0.105263	2	Met&ATG9	N4
							(0.3,0.7]	0.368421	2	Met&ATG9	N4
							(0.7,1]	0.526316	2	Met&ATG9	N4
							(0,0.3]	0.40625	3	Met&ATG9	N4
							(0.3,0.7]	0.3125	3	Met&ATG9	N4
							(0.7,1]	0.28125	3	Met&ATG9	N4
							(0,0.3]	0.181818	4	Met&ATG9	N4
							(0.3,0.7]	0.454545	4	Met&ATG9	N4
							(0.7,1]	0.363636	4	Met&ATG9	N4
							(0,0.3]	0.2	5	Met&ATG9	N4
							(0.3,0.7]	0.3	5	Met&ATG9	N4
							(0.7,1]	0.5	5	Met&ATG9	N4
							(0,0.3]	0.153846	6	Met&ATG9	N4
							(0.3,0.7]	0.307692	6	Met&ATG9	N4
							(0.7,1]	0.538462	6	Met&ATG9	N4
							(0,0.3]	0.142857	7	Met&ATG9	N4
							(0.3,0.7]	0.535714	7	Met&ATG9	N4
							(0.7,1]	0.321429	7	Met&ATG9	N4
							(0,0.3]	0.210526	8	Met&ATG9	N4
							(0.3,0.7]	0.315789	8	Met&ATG9	N4
							(0.7,1]	0.473684	8	Met&ATG9	N4
							(0,0.3]	0.0869565	9	Met&ATG9	N4
							(0.3,0.7]	0.347826	9	Met&ATG9	N4
							(0.7,1]	0.565217	9	Met&ATG9	N4
							(0,0.3]	0.12	10	Met&ATG9	N4
							(0.3,0.7]	0.44	10	Met&ATG9	N4
							(0.7,1]	0.44	10	Met&ATG9	N4
							(0,0.3]	0.384615	11	Met&ATG9	N4
							(0.3,0.7]	0.153846	11	Met&ATG9	N4
							(0.7,1]	0.461538	11	Met&ATG9	N4
							(0,0.3]	0.291667	12	Met&ATG9	N4
							(0.3,0.7]	0.333333	12	Met&ATG9	N4
							(0.7,1]	0.375	12	Met&ATG9	N4
							(0,0.3]	0	13	Met&ATG9	N4
							(0.3,0.7]	0.533333	13	Met&ATG9	N4
							(0.7,1]	0.466667	13	Met&ATG9	N4
							(0,0.3]	0	14	Met&ATG9	N4
							(0.3,0.7]	0.181818	14	Met&ATG9	N4
							(0.7,1]	0.818182	14	Met&ATG9	N4
							(0,0.3]	0.28	15	Met&ATG9	N4
							(0.3,0.7]	0.52	15	Met&ATG9	N4
							(0.7,1]	0.2	15	Met&ATG9	N4
							(0,0.3]	0.403846	1	Met&LC3C	N4
							(0.3,0.7]	0.230769	1	Met&LC3C	N4
							(0.7,1]	0.365385	1	Met&LC3C	N4
							(0,0.3]	0.16	2	Met&LC3C	N4
							(0.3,0.7]	0.32	2	Met&LC3C	N4
							(0.7,1]	0.52	2	Met&LC3C	N4
							(0,0.3]	0.319149	3	Met&LC3C	N4
							(0.3,0.7]	0.361702	3	Met&LC3C	N4
							(0.7,1]	0.319149	3	Met&LC3C	N4
							(0,0.3]	0.179487	4	Met&LC3C	N4
							(0.3,0.7]	0.410256	4	Met&LC3C	N4
							(0.7,1]	0.410256	4	Met&LC3C	N4
							(0,0.3]	0.3	5	Met&LC3C	N4
							(0.3,0.7]	0.28	5	Met&LC3C	N4
							(0.7,1]	0.42	5	Met&LC3C	N4
							(0,0.3]	0.142857	6	Met&LC3C	N4
							(0.3,0.7]	0.314286	6	Met&LC3C	N4
							(0.7,1]	0.542857	6	Met&LC3C	N4
							(0,0.3]	0.189189	7	Met&LC3C	N4
							(0.3,0.7]	0.405405	7	Met&LC3C	N4
							(0.7,1]	0.405405	7	Met&LC3C	N4
							(0,0.3]	0.320755	8	Met&LC3C	N4
							(0.3,0.7]	0.207547	8	Met&LC3C	N4
							(0.7,1]	0.471698	8	Met&LC3C	N4
							(0,0.3]	0.102564	9	Met&LC3C	N4
							(0.3,0.7]	0.384615	9	Met&LC3C	N4
							(0.7,1]	0.512821	9	Met&LC3C	N4
							(0,0.3]	0.264706	10	Met&LC3C	N4
							(0.3,0.7]	0.426471	10	Met&LC3C	N4
							(0.7,1]	0.308824	10	Met&LC3C	N4
							(0,0.3]	0.318182	11	Met&LC3C	N4
							(0.3,0.7]	0.136364	11	Met&LC3C	N4
							(0.7,1]	0.545455	11	Met&LC3C	N4
							(0,0.3]	0.173913	12	Met&LC3C	N4
							(0.3,0.7]	0.304348	12	Met&LC3C	N4
							(0.7,1]	0.521739	12	Met&LC3C	N4
							(0,0.3]	0.030303	13	Met&LC3C	N4
							(0.3,0.7]	0.393939	13	Met&LC3C	N4
							(0.7,1]	0.575758	13	Met&LC3C	N4
							(0,0.3]	0.0967742	14	Met&LC3C	N4
							(0.3,0.7]	0.193548	14	Met&LC3C	N4
							(0.7,1]	0.709677	14	Met&LC3C	N4
							(0,0.3]	0.0769231	15	Met&LC3C	N4
							(0.3,0.7]	0.461538	15	Met&LC3C	N4
							(0.7,1]	0.461538	15	Met&LC3C	N4

## Sheet: Figure 4b
Stain	condition	Percent.overlap	Repeat
Met w/ ATG9	control	27.21	N1
Met w/ ATG9	LC3Cdel	20.57	N1
Met w/ ATG9	control	34.42	N2
Met w/ ATG9	LC3Cdel	25.2	N2
Met w/ ATG9	control	28.78	N3
Met w/ ATG9	LC3Cdel	17.81	N3
Met w/ ATG9	control	29.58	N4
Met w/ ATG9	LC3Cdel	18.17	N4

## Sheet: Figure 4c
	RelativeDistanace	Frequency	Cell	Condition	Repeat
1	(0,0.3]	0.0980392	1	Control	N1
2	(0.3,0.7]	0.176471	1	Control	N1
3	(0.7,1]	0.72549	1	Control	N1
34	(0,0.3]	0.0892857	2	Control	N1
35	(0.3,0.7]	0.133929	2	Control	N1
36	(0.7,1]	0.714286	2	Control	N1
40	(0,0.3]	0.166667	3	Control	N1
41	(0.3,0.7]	0.1	3	Control	N1
42	(0.7,1]	0.733333	3	Control	N1
43	(0,0.3]	0.0784314	4	Control	N1
44	(0.3,0.7]	0.215686	4	Control	N1
45	(0.7,1]	0.705882	4	Control	N1
46	(0,0.3]	0.181818	5	Control	N1
47	(0.3,0.7]	0.272727	5	Control	N1
48	(0.7,1]	0.545455	5	Control	N1
4	(0,0.3]	0.189873	6	Control	N1
5	(0.3,0.7]	0.202532	6	Control	N1
6	(0.7,1]	0.607595	6	Control	N1
7	(0,0.3]	0	7	Control	N1
8	(0.3,0.7]	0.142857	7	Control	N1
9	(0.7,1]	0.857143	7	Control	N1
10	(0,0.3]	0.2	8	Control	N1
11	(0.3,0.7]	0.3	8	Control	N1
12	(0.7,1]	0.5	8	Control	N1
13	(0,0.3]	0.111111	9	Control	N1
14	(0.3,0.7]	0.266667	9	Control	N1
15	(0.7,1]	0.622222	9	Control	N1
16	(0,0.3]	0.0465116	10	Control	N1
17	(0.3,0.7]	0.209302	10	Control	N1
18	(0.7,1]	0.744186	10	Control	N1
19	(0,0.3]	0.16092	11	Control	N1
20	(0.3,0.7]	0.229885	11	Control	N1
21	(0.7,1]	0.609195	11	Control	N1
22	(0,0.3]	0.28972	12	Control	N1
23	(0.3,0.7]	0.299065	12	Control	N1
24	(0.7,1]	0.411215	12	Control	N1
25	(0,0.3]	0.247059	13	Control	N1
26	(0.3,0.7]	0.235294	13	Control	N1
27	(0.7,1]	0.517647	13	Control	N1
28	(0,0.3]	0.0983607	14	Control	N1
29	(0.3,0.7]	0.47541	14	Control	N1
30	(0.7,1]	0.42623	14	Control	N1
31	(0,0.3]	0.213333	15	Control	N1
32	(0.3,0.7]	0.253333	15	Control	N1
33	(0.7,1]	0.533333	15	Control	N1
37	(0,0.3]	0.141509	16	Control	N1
38	(0.3,0.7]	0.216981	16	Control	N1
39	(0.7,1]	0.641509	16	Control	N1
49	(0,0.3]	0.152174	1	LC3Cdel	N1
50	(0.3,0.7]	0.152174	1	LC3Cdel	N1
51	(0.7,1]	0.695652	1	LC3Cdel	N1
82	(0,0.3]	0.206897	2	LC3Cdel	N1
83	(0.3,0.7]	0.25	2	LC3Cdel	N1
84	(0.7,1]	0.543103	2	LC3Cdel	N1
91	(0,0.3]	0.248	3	LC3Cdel	N1
92	(0.3,0.7]	0.376	3	LC3Cdel	N1
93	(0.7,1]	0.376	3	LC3Cdel	N1
94	(0,0.3]	0.3	4	LC3Cdel	N1
95	(0.3,0.7]	0.35	4	LC3Cdel	N1
96	(0.7,1]	0.35	4	LC3Cdel	N1
97	(0,0.3]	0.302083	5	LC3Cdel	N1
98	(0.3,0.7]	0.322917	5	LC3Cdel	N1
99	(0.7,1]	0.375	5	LC3Cdel	N1
52	(0,0.3]	0.327869	6	LC3Cdel	N1
53	(0.3,0.7]	0.254098	6	LC3Cdel	N1
54	(0.7,1]	0.418033	6	LC3Cdel	N1
55	(0,0.3]	0.302521	7	LC3Cdel	N1
56	(0.3,0.7]	0.302521	7	LC3Cdel	N1
57	(0.7,1]	0.394958	7	LC3Cdel	N1
58	(0,0.3]	0.18	8	LC3Cdel	N1
59	(0.3,0.7]	0.3	8	LC3Cdel	N1
60	(0.7,1]	0.52	8	LC3Cdel	N1
61	(0,0.3]	0.225352	9	LC3Cdel	N1
62	(0.3,0.7]	0.15493	9	LC3Cdel	N1
63	(0.7,1]	0.619718	9	LC3Cdel	N1
64	(0,0.3]	0.273585	10	LC3Cdel	N1
65	(0.3,0.7]	0.254717	10	LC3Cdel	N1
66	(0.7,1]	0.471698	10	LC3Cdel	N1
67	(0,0.3]	0.333333	11	LC3Cdel	N1
68	(0.3,0.7]	0.373737	11	LC3Cdel	N1
69	(0.7,1]	0.292929	11	LC3Cdel	N1
70	(0,0.3]	0.339286	12	LC3Cdel	N1
71	(0.3,0.7]	0.375	12	LC3Cdel	N1
72	(0.7,1]	0.267857	12	LC3Cdel	N1
73	(0,0.3]	0.15	13	LC3Cdel	N1
74	(0.3,0.7]	0.2375	13	LC3Cdel	N1
75	(0.7,1]	0.6125	13	LC3Cdel	N1
76	(0,0.3]	0.270718	14	LC3Cdel	N1
77	(0.3,0.7]	0.353591	14	LC3Cdel	N1
78	(0.7,1]	0.375691	14	LC3Cdel	N1
79	(0,0.3]	0.352273	15	LC3Cdel	N1
80	(0.3,0.7]	0.295455	15	LC3Cdel	N1
81	(0.7,1]	0.352273	15	LC3Cdel	N1
85	(0,0.3]	0.252252	16	LC3Cdel	N1
86	(0.3,0.7]	0.297297	16	LC3Cdel	N1
87	(0.7,1]	0.432432	16	LC3Cdel	N1
88	(0,0.3]	0.171717	17	LC3Cdel	N1
89	(0.3,0.7]	0.272727	17	LC3Cdel	N1
90	(0.7,1]	0.555556	17	LC3Cdel	N1
157	(0,0.3]	0.362319	1	Control	N2
210	(0.3,0.7]	0.297101	1	Control	N2
310	(0.7,1]	0.34058	1	Control	N2
341	(0,0.3]	0.35514	2	Control	N2
351	(0.3,0.7]	0.420561	2	Control	N2
361	(0.7,1]	0.224299	2	Control	N2
671	(0,0.3]	0.311475	3	Control	N2
681	(0.3,0.7]	0.327869	3	Control	N2
691	(0.7,1]	0.360656	3	Control	N2
851	(0,0.3]	0.317757	4	Control	N2
861	(0.3,0.7]	0.308411	4	Control	N2
871	(0.7,1]	0.373832	4	Control	N2
881	(0,0.3]	0.375	5	Control	N2
891	(0.3,0.7]	0.2625	5	Control	N2
901	(0.7,1]	0.3625	5	Control	N2
410	(0,0.3]	0.04	6	Control	N2
510	(0.3,0.7]	0.12	6	Control	N2
610	(0.7,1]	0.84	6	Control	N2
710	(0,0.3]	0.0384615	7	Control	N2
810	(0.3,0.7]	0.115385	7	Control	N2
910	(0.7,1]	0.846154	7	Control	N2
1010	(0,0.3]	0.290323	8	Control	N2
1110	(0.3,0.7]	0.322581	8	Control	N2
1210	(0.7,1]	0.387097	8	Control	N2
1310	(0,0.3]	0.0875	9	Control	N2
1410	(0.3,0.7]	0.2625	9	Control	N2
158	(0.7,1]	0.65	9	Control	N2
161	(0,0.3]	0.06	10	Control	N2
171	(0.3,0.7]	0.32	10	Control	N2
181	(0.7,1]	0.62	10	Control	N2
191	(0,0.3]	0.0447761	11	Control	N2
201	(0.3,0.7]	0.328358	11	Control	N2
211	(0.7,1]	0.626866	11	Control	N2
221	(0,0.3]	0.114286	12	Control	N2
231	(0.3,0.7]	0.228571	12	Control	N2
241	(0.7,1]	0.657143	12	Control	N2
251	(0,0.3]	0.136364	13	Control	N2
261	(0.3,0.7]	0.272727	13	Control	N2
271	(0.7,1]	0.590909	13	Control	N2
281	(0,0.3]	0.25641	14	Control	N2
291	(0.3,0.7]	0.282051	14	Control	N2
301	(0.7,1]	0.461538	14	Control	N2
311	(0,0.3]	0.0886076	15	Control	N2
321	(0.3,0.7]	0.278481	15	Control	N2
331	(0.7,1]	0.632911	15	Control	N2
371	(0,0.3]	0.27381	16	Control	N2
381	(0.3,0.7]	0.22619	16	Control	N2
391	(0.7,1]	0.5	16	Control	N2
401	(0,0.3]	0.169811	17	Control	N2
411	(0.3,0.7]	0.150943	17	Control	N2
421	(0.7,1]	0.679245	17	Control	N2
431	(0,0.3]	0.271605	18	Control	N2
441	(0.3,0.7]	0.283951	18	Control	N2
451	(0.7,1]	0.444444	18	Control	N2
461	(0,0.3]	0.15	19	Control	N2
471	(0.3,0.7]	0.15	19	Control	N2
481	(0.7,1]	0.7	19	Control	N2
491	(0,0.3]	0.176471	20	Control	N2
501	(0.3,0.7]	0.215686	20	Control	N2
511	(0.7,1]	0.607843	20	Control	N2
521	(0,0.3]	0.212121	21	Control	N2
531	(0.3,0.7]	0.333333	21	Control	N2
541	(0.7,1]	0.454545	21	Control	N2
551	(0,0.3]	0.244898	22	Control	N2
561	(0.3,0.7]	0.306122	22	Control	N2
571	(0.7,1]	0.44898	22	Control	N2
581	(0,0.3]	0.343434	23	Control	N2
591	(0.3,0.7]	0.30303	23	Control	N2
601	(0.7,1]	0.353535	23	Control	N2
611	(0,0.3]	0.0555556	24	Control	N2
621	(0.3,0.7]	0.0925926	24	Control	N2
631	(0.7,1]	0.851852	24	Control	N2
641	(0,0.3]	0.103896	25	Control	N2
651	(0.3,0.7]	0.311688	25	Control	N2
661	(0.7,1]	0.584416	25	Control	N2
701	(0,0.3]	0.16092	26	Control	N2
711	(0.3,0.7]	0.183908	26	Control	N2
721	(0.7,1]	0.655172	26	Control	N2
731	(0,0.3]	0.0925926	27	Control	N2
741	(0.3,0.7]	0.166667	27	Control	N2
751	(0.7,1]	0.740741	27	Control	N2
761	(0,0.3]	0.025641	28	Control	N2
771	(0.3,0.7]	0.307692	28	Control	N2
781	(0.7,1]	0.666667	28	Control	N2
791	(0,0.3]	0.0384615	29	Control	N2
801	(0.3,0.7]	0.115385	29	Control	N2
811	(0.7,1]	0.846154	29	Control	N2
821	(0,0.3]	0.12069	30	Control	N2
831	(0.3,0.7]	0.189655	30	Control	N2
841	(0.7,1]	0.689655	30	Control	N2
911	(0,0.3]	0.210526	1	LC3Cdel	N2
921	(0.3,0.7]	0.368421	1	LC3Cdel	N2
931	(0.7,1]	0.421053	1	LC3Cdel	N2
124	(0,0.3]	0.210526	2	LC3Cdel	N2
125	(0.3,0.7]	0.342105	2	LC3Cdel	N2
126	(0.7,1]	0.447368	2	LC3Cdel	N2
148	(0,0.3]	0.118421	3	LC3Cdel	N2
149	(0.3,0.7]	0.394737	3	LC3Cdel	N2
150	(0.7,1]	0.486842	3	LC3Cdel	N2
151	(0,0.3]	0.301887	4	LC3Cdel	N2
152	(0.3,0.7]	0.216981	4	LC3Cdel	N2
153	(0.7,1]	0.481132	4	LC3Cdel	N2
154	(0,0.3]	0.359223	5	LC3Cdel	N2
155	(0.3,0.7]	0.252427	5	LC3Cdel	N2
156	(0.7,1]	0.38835	5	LC3Cdel	N2
941	(0,0.3]	0.261682	6	LC3Cdel	N2
951	(0.3,0.7]	0.252336	6	LC3Cdel	N2
961	(0.7,1]	0.485981	6	LC3Cdel	N2
971	(0,0.3]	0.288	7	LC3Cdel	N2
981	(0.3,0.7]	0.328	7	LC3Cdel	N2
991	(0.7,1]	0.384	7	LC3Cdel	N2
100	(0,0.3]	0.301587	8	LC3Cdel	N2
101	(0.3,0.7]	0.396825	8	LC3Cdel	N2
102	(0.7,1]	0.301587	8	LC3Cdel	N2
103	(0,0.3]	0.245614	9	LC3Cdel	N2
104	(0.3,0.7]	0.333333	9	LC3Cdel	N2
105	(0.7,1]	0.421053	9	LC3Cdel	N2
106	(0,0.3]	0.260274	10	LC3Cdel	N2
107	(0.3,0.7]	0.376712	10	LC3Cdel	N2
108	(0.7,1]	0.363014	10	LC3Cdel	N2
109	(0,0.3]	0.236842	11	LC3Cdel	N2
110	(0.3,0.7]	0.276316	11	LC3Cdel	N2
111	(0.7,1]	0.486842	11	LC3Cdel	N2
112	(0,0.3]	0.290541	12	LC3Cdel	N2
113	(0.3,0.7]	0.310811	12	LC3Cdel	N2
114	(0.7,1]	0.398649	12	LC3Cdel	N2
115	(0,0.3]	0.196078	13	LC3Cdel	N2
116	(0.3,0.7]	0.431373	13	LC3Cdel	N2
117	(0.7,1]	0.372549	13	LC3Cdel	N2
118	(0,0.3]	0.346939	14	LC3Cdel	N2
119	(0.3,0.7]	0.306122	14	LC3Cdel	N2
120	(0.7,1]	0.346939	14	LC3Cdel	N2
121	(0,0.3]	0.290323	15	LC3Cdel	N2
122	(0.3,0.7]	0.322581	15	LC3Cdel	N2
123	(0.7,1]	0.387097	15	LC3Cdel	N2
127	(0,0.3]	0.390244	16	LC3Cdel	N2
128	(0.3,0.7]	0.219512	16	LC3Cdel	N2
129	(0.7,1]	0.390244	16	LC3Cdel	N2
130	(0,0.3]	0.337349	17	LC3Cdel	N2
131	(0.3,0.7]	0.409639	17	LC3Cdel	N2
132	(0.7,1]	0.253012	17	LC3Cdel	N2
133	(0,0.3]	0.418182	18	LC3Cdel	N2
134	(0.3,0.7]	0.2	18	LC3Cdel	N2
135	(0.7,1]	0.381818	18	LC3Cdel	N2
136	(0,0.3]	0.227273	19	LC3Cdel	N2
137	(0.3,0.7]	0.30303	19	LC3Cdel	N2
138	(0.7,1]	0.469697	19	LC3Cdel	N2
139	(0,0.3]	0.2625	20	LC3Cdel	N2
140	(0.3,0.7]	0.3	20	LC3Cdel	N2
141	(0.7,1]	0.4375	20	LC3Cdel	N2
142	(0,0.3]	0.211268	21	LC3Cdel	N2
143	(0.3,0.7]	0.295775	21	LC3Cdel	N2
144	(0.7,1]	0.492958	21	LC3Cdel	N2
145	(0,0.3]	0.26	22	LC3Cdel	N2
146	(0.3,0.7]	0.34	22	LC3Cdel	N2
147	(0.7,1]	0.4	22	LC3Cdel	N2
159	(0,0.3]	0.0163934	1	Control	N3
212	(0.3,0.7]	0.245902	1	Control	N3
312	(0.7,1]	0.737705	1	Control	N3
342	(0,0.3]	0.125	2	Control	N3
352	(0.3,0.7]	0	2	Control	N3
362	(0.7,1]	0.875	2	Control	N3
672	(0,0.3]	0.243902	3	Control	N3
682	(0.3,0.7]	0.097561	3	Control	N3
692	(0.7,1]	0.658537	3	Control	N3
732	(0,0.3]	0.224806	4	Control	N3
742	(0.3,0.7]	0.372093	4	Control	N3
752	(0.7,1]	0.403101	4	Control	N3
762	(0,0.3]	0.296296	5	Control	N3
772	(0.3,0.7]	0.246914	5	Control	N3
782	(0.7,1]	0.45679	5	Control	N3
412	(0,0.3]	0.321839	6	Control	N3
512	(0.3,0.7]	0.252874	6	Control	N3
612	(0.7,1]	0.425287	6	Control	N3
712	(0,0.3]	0.148148	7	Control	N3
812	(0.3,0.7]	0.203704	7	Control	N3
912	(0.7,1]	0.648148	7	Control	N3
1011	(0,0.3]	0.126984	8	Control	N3
1111	(0.3,0.7]	0.269841	8	Control	N3
1211	(0.7,1]	0.603175	8	Control	N3
1311	(0,0.3]	0.277108	9	Control	N3
1411	(0.3,0.7]	0.26506	9	Control	N3
1510	(0.7,1]	0.457831	9	Control	N3
162	(0,0.3]	0.101695	10	Control	N3
172	(0.3,0.7]	0.0847458	10	Control	N3
182	(0.7,1]	0.813559	10	Control	N3
192	(0,0.3]	0.0163934	11	Control	N3
202	(0.3,0.7]	0.245902	11	Control	N3
213	(0.7,1]	0.737705	11	Control	N3
222	(0,0.3]	0.0487805	12	Control	N3
232	(0.3,0.7]	0.243902	12	Control	N3
242	(0.7,1]	0.707317	12	Control	N3
252	(0,0.3]	0.210526	13	Control	N3
262	(0.3,0.7]	0.175439	13	Control	N3
272	(0.7,1]	0.614035	13	Control	N3
282	(0,0.3]	0.0363636	14	Control	N3
292	(0.3,0.7]	0.163636	14	Control	N3
302	(0.7,1]	0.8	14	Control	N3
313	(0,0.3]	0.184211	15	Control	N3
322	(0.3,0.7]	0.0789474	15	Control	N3
332	(0.7,1]	0.736842	15	Control	N3
372	(0,0.3]	0.131579	16	Control	N3
382	(0.3,0.7]	0.276316	16	Control	N3
392	(0.7,1]	0.592105	16	Control	N3
402	(0,0.3]	0	17	Control	N3
413	(0.3,0.7]	0.0555556	17	Control	N3
422	(0.7,1]	0.944444	17	Control	N3
432	(0,0.3]	0.125	18	Control	N3
442	(0.3,0.7]	0	18	Control	N3
452	(0.7,1]	0.875	18	Control	N3
462	(0,0.3]	0.117647	19	Control	N3
472	(0.3,0.7]	0.0882353	19	Control	N3
482	(0.7,1]	0.794118	19	Control	N3
492	(0,0.3]	0.1875	20	Control	N3
502	(0.3,0.7]	0.208333	20	Control	N3
513	(0.7,1]	0.604167	20	Control	N3
522	(0,0.3]	0.0740741	21	Control	N3
532	(0.3,0.7]	0.111111	21	Control	N3
542	(0.7,1]	0.814815	21	Control	N3
552	(0,0.3]	0.0689655	22	Control	N3
562	(0.3,0.7]	0.241379	22	Control	N3
572	(0.7,1]	0.689655	22	Control	N3
582	(0,0.3]	0.125	23	Control	N3
592	(0.3,0.7]	0.142857	23	Control	N3
602	(0.7,1]	0.732143	23	Control	N3
613	(0,0.3]	0.176471	24	Control	N3
622	(0.3,0.7]	0.141176	24	Control	N3
632	(0.7,1]	0.682353	24	Control	N3
642	(0,0.3]	0.164384	25	Control	N3
652	(0.3,0.7]	0.287671	25	Control	N3
662	(0.7,1]	0.547945	25	Control	N3
702	(0,0.3]	0.123077	26	Control	N3
713	(0.3,0.7]	0.0923077	26	Control	N3
722	(0.7,1]	0.784615	26	Control	N3
792	(0,0.3]	0.25	1	LC3Cdel	N3
802	(0.3,0.7]	0.3	1	LC3Cdel	N3
813	(0.7,1]	0.45	1	LC3Cdel	N3
1121	(0,0.3]	0.0933333	2	LC3Cdel	N3
1131	(0.3,0.7]	0.413333	2	LC3Cdel	N3
1141	(0.7,1]	0.493333	2	LC3Cdel	N3
1181	(0,0.3]	0.233766	3	LC3Cdel	N3
1191	(0.3,0.7]	0.220779	3	LC3Cdel	N3
1201	(0.7,1]	0.545455	3	LC3Cdel	N3
1212	(0,0.3]	0.287879	4	LC3Cdel	N3
1221	(0.3,0.7]	0.234848	4	LC3Cdel	N3
1231	(0.7,1]	0.477273	4	LC3Cdel	N3
1241	(0,0.3]	0.274648	5	LC3Cdel	N3
1251	(0.3,0.7]	0.295775	5	LC3Cdel	N3
1261	(0.7,1]	0.429577	5	LC3Cdel	N3
822	(0,0.3]	0.224806	6	LC3Cdel	N3
832	(0.3,0.7]	0.372093	6	LC3Cdel	N3
842	(0.7,1]	0.403101	6	LC3Cdel	N3
852	(0,0.3]	0.221311	7	LC3Cdel	N3
862	(0.3,0.7]	0.270492	7	LC3Cdel	N3
872	(0.7,1]	0.508197	7	LC3Cdel	N3
882	(0,0.3]	0.103896	8	LC3Cdel	N3
892	(0.3,0.7]	0.194805	8	LC3Cdel	N3
902	(0.7,1]	0.701299	8	LC3Cdel	N3
913	(0,0.3]	0.240506	9	LC3Cdel	N3
922	(0.3,0.7]	0.278481	9	LC3Cdel	N3
932	(0.7,1]	0.481013	9	LC3Cdel	N3
942	(0,0.3]	0.180328	10	LC3Cdel	N3
952	(0.3,0.7]	0.393443	10	LC3Cdel	N3
962	(0.7,1]	0.42623	10	LC3Cdel	N3
972	(0,0.3]	0.243902	11	LC3Cdel	N3
982	(0.3,0.7]	0.097561	11	LC3Cdel	N3
992	(0.7,1]	0.658537	11	LC3Cdel	N3
1001	(0,0.3]	0.244898	12	LC3Cdel	N3
1012	(0.3,0.7]	0.183673	12	LC3Cdel	N3
1021	(0.7,1]	0.571429	12	LC3Cdel	N3
1031	(0,0.3]	0.28169	13	LC3Cdel	N3
1041	(0.3,0.7]	0.295775	13	LC3Cdel	N3
1051	(0.7,1]	0.422535	13	LC3Cdel	N3
1061	(0,0.3]	0.111111	14	LC3Cdel	N3
1071	(0.3,0.7]	0.152778	14	LC3Cdel	N3
1081	(0.7,1]	0.736111	14	LC3Cdel	N3
1091	(0,0.3]	0.125	15	LC3Cdel	N3
1101	(0.3,0.7]	0.1875	15	LC3Cdel	N3
1112	(0.7,1]	0.6875	15	LC3Cdel	N3
1151	(0,0.3]	0.153846	16	LC3Cdel	N3
1161	(0.3,0.7]	0.138462	16	LC3Cdel	N3
1171	(0.7,1]	0.707692	16	LC3Cdel	N3
160	(0,0.3]	0.0666667	1	Control	N4
214	(0.3,0.7]	0.133333	1	Control	N4
314	(0.7,1]	0.8	1	Control	N4
343	(0,0.3]	0.0967742	2	Control	N4
353	(0.3,0.7]	0.129032	2	Control	N4
363	(0.7,1]	0.774194	2	Control	N4
673	(0,0.3]	0.149254	3	Control	N4
683	(0.3,0.7]	0.208955	3	Control	N4
693	(0.7,1]	0.641791	3	Control	N4
915	(0,0.3]	0.111111	4	Control	N4
923	(0.3,0.7]	0.209877	4	Control	N4
933	(0.7,1]	0.679012	4	Control	N4
943	(0,0.3]	0.132075	5	Control	N4
953	(0.3,0.7]	0.292453	5	Control	N4
963	(0.7,1]	0.575472	5	Control	N4
414	(0,0.3]	0.0862069	6	Control	N4
514	(0.3,0.7]	0.137931	6	Control	N4
614	(0.7,1]	0.775862	6	Control	N4
714	(0,0.3]	0.137931	7	Control	N4
814	(0.3,0.7]	0.172414	7	Control	N4
914	(0.7,1]	0.689655	7	Control	N4
1013	(0,0.3]	0.111111	8	Control	N4
1113	(0.3,0.7]	0.177778	8	Control	N4
1213	(0.7,1]	0.711111	8	Control	N4
1312	(0,0.3]	0.0967742	9	Control	N4
1412	(0.3,0.7]	0.129032	9	Control	N4
1511	(0.7,1]	0.774194	9	Control	N4
163	(0,0.3]	0.103448	10	Control	N4
173	(0.3,0.7]	0.172414	10	Control	N4
183	(0.7,1]	0.724138	10	Control	N4
193	(0,0.3]	0.197368	11	Control	N4
203	(0.3,0.7]	0.144737	11	Control	N4
215	(0.7,1]	0.657895	11	Control	N4
223	(0,0.3]	0.215385	12	Control	N4
233	(0.3,0.7]	0.184615	12	Control	N4
243	(0.7,1]	0.6	12	Control	N4
253	(0,0.3]	0.151515	13	Control	N4
263	(0.3,0.7]	0.212121	13	Control	N4
273	(0.7,1]	0.636364	13	Control	N4
283	(0,0.3]	0.137931	14	Control	N4
293	(0.3,0.7]	0.172414	14	Control	N4
303	(0.7,1]	0.689655	14	Control	N4
315	(0,0.3]	0.0754717	15	Control	N4
323	(0.3,0.7]	0.235849	15	Control	N4
333	(0.7,1]	0.688679	15	Control	N4
373	(0,0.3]	0.146667	16	Control	N4
383	(0.3,0.7]	0.186667	16	Control	N4
393	(0.7,1]	0.666667	16	Control	N4
403	(0,0.3]	0.142857	17	Control	N4
415	(0.3,0.7]	0.328571	17	Control	N4
423	(0.7,1]	0.528571	17	Control	N4
433	(0,0.3]	0.139241	18	Control	N4
443	(0.3,0.7]	0.21519	18	Control	N4
453	(0.7,1]	0.64557	18	Control	N4
463	(0,0.3]	0.111111	19	Control	N4
473	(0.3,0.7]	0.209877	19	Control	N4
483	(0.7,1]	0.679012	19	Control	N4
493	(0,0.3]	0.142857	20	Control	N4
503	(0.3,0.7]	0.261905	20	Control	N4
515	(0.7,1]	0.595238	20	Control	N4
523	(0,0.3]	0.184783	21	Control	N4
533	(0.3,0.7]	0.228261	21	Control	N4
543	(0.7,1]	0.586957	21	Control	N4
553	(0,0.3]	0.149254	22	Control	N4
563	(0.3,0.7]	0.208955	22	Control	N4
573	(0.7,1]	0.641791	22	Control	N4
583	(0,0.3]	0.15942	23	Control	N4
593	(0.3,0.7]	0.304348	23	Control	N4
603	(0.7,1]	0.536232	23	Control	N4
615	(0,0.3]	0.1	24	Control	N4
623	(0.3,0.7]	0.133333	24	Control	N4
633	(0.7,1]	0.766667	24	Control	N4
643	(0,0.3]	0.0243902	25	Control	N4
653	(0.3,0.7]	0.0731707	25	Control	N4
663	(0.7,1]	0.902439	25	Control	N4
703	(0,0.3]	0.136364	26	Control	N4
715	(0.3,0.7]	0.0909091	26	Control	N4
723	(0.7,1]	0.772727	26	Control	N4
733	(0,0.3]	0.181818	27	Control	N4
743	(0.3,0.7]	0.324675	27	Control	N4
753	(0.7,1]	0.493506	27	Control	N4
763	(0,0.3]	0.169492	28	Control	N4
773	(0.3,0.7]	0.220339	28	Control	N4
783	(0.7,1]	0.610169	28	Control	N4
793	(0,0.3]	0.0487805	29	Control	N4
803	(0.3,0.7]	0.219512	29	Control	N4
815	(0.7,1]	0.731707	29	Control	N4
823	(0,0.3]	0.132353	30	Control	N4
833	(0.3,0.7]	0.25	30	Control	N4
843	(0.7,1]	0.617647	30	Control	N4
853	(0,0.3]	0.075	31	Control	N4
863	(0.3,0.7]	0.175	31	Control	N4
873	(0.7,1]	0.75	31	Control	N4
883	(0,0.3]	0.0344828	32	Control	N4
893	(0.3,0.7]	0.172414	32	Control	N4
903	(0.7,1]	0.793103	32	Control	N4
973	(0,0.3]	0.0784314	1	LC3Cdel	N4
983	(0.3,0.7]	0.343137	1	LC3Cdel	N4
993	(0.7,1]	0.578431	1	LC3Cdel	N4
1301	(0,0.3]	0.126437	2	LC3Cdel	N4
1313	(0.3,0.7]	0.183908	2	LC3Cdel	N4
1321	(0.7,1]	0.689655	2	LC3Cdel	N4
1451	(0,0.3]	0.0769231	3	LC3Cdel	N4
1461	(0.3,0.7]	0.261538	3	LC3Cdel	N4
1471	(0.7,1]	0.661538	3	LC3Cdel	N4
1481	(0,0.3]	0.19685	4	LC3Cdel	N4
1491	(0.3,0.7]	0.322835	4	LC3Cdel	N4
1501	(0.7,1]	0.480315	4	LC3Cdel	N4
1512	(0,0.3]	0.147368	5	LC3Cdel	N4
1521	(0.3,0.7]	0.357895	5	LC3Cdel	N4
1531	(0.7,1]	0.494737	5	LC3Cdel	N4
1002	(0,0.3]	0.273381	6	LC3Cdel	N4
1014	(0.3,0.7]	0.208633	6	LC3Cdel	N4
1022	(0.7,1]	0.517986	6	LC3Cdel	N4
1032	(0,0.3]	0.236559	7	LC3Cdel	N4
1042	(0.3,0.7]	0.344086	7	LC3Cdel	N4
1052	(0.7,1]	0.419355	7	LC3Cdel	N4
1062	(0,0.3]	0.263158	8	LC3Cdel	N4
1072	(0.3,0.7]	0.24812	8	LC3Cdel	N4
1082	(0.7,1]	0.488722	8	LC3Cdel	N4
1092	(0,0.3]	0.158879	9	LC3Cdel	N4
1102	(0.3,0.7]	0.401869	9	LC3Cdel	N4
1114	(0.7,1]	0.439252	9	LC3Cdel	N4
1122	(0,0.3]	0.188119	10	LC3Cdel	N4
1132	(0.3,0.7]	0.277228	10	LC3Cdel	N4
1142	(0.7,1]	0.534653	10	LC3Cdel	N4
1152	(0,0.3]	0.23913	11	LC3Cdel	N4
1162	(0.3,0.7]	0.347826	11	LC3Cdel	N4
1172	(0.7,1]	0.413043	11	LC3Cdel	N4
1182	(0,0.3]	0.132075	12	LC3Cdel	N4
1192	(0.3,0.7]	0.292453	12	LC3Cdel	N4
1202	(0.7,1]	0.575472	12	LC3Cdel	N4
1214	(0,0.3]	0.257143	13	LC3Cdel	N4
1222	(0.3,0.7]	0.271429	13	LC3Cdel	N4
1232	(0.7,1]	0.471429	13	LC3Cdel	N4
1242	(0,0.3]	0.277778	14	LC3Cdel	N4
1252	(0.3,0.7]	0.395833	14	LC3Cdel	N4
1262	(0.7,1]	0.326389	14	LC3Cdel	N4
1271	(0,0.3]	0.209524	15	LC3Cdel	N4
1281	(0.3,0.7]	0.285714	15	LC3Cdel	N4
1291	(0.7,1]	0.504762	15	LC3Cdel	N4
1331	(0,0.3]	0.20339	16	LC3Cdel	N4
1341	(0.3,0.7]	0.254237	16	LC3Cdel	N4
1351	(0.7,1]	0.542373	16	LC3Cdel	N4
1361	(0,0.3]	0.186992	17	LC3Cdel	N4
1371	(0.3,0.7]	0.357724	17	LC3Cdel	N4
1381	(0.7,1]	0.455285	17	LC3Cdel	N4
1391	(0,0.3]	0.140351	18	LC3Cdel	N4
1401	(0.3,0.7]	0.140351	18	LC3Cdel	N4
1413	(0.7,1]	0.719298	18	LC3Cdel	N4
1421	(0,0.3]	0.0705882	19	LC3Cdel	N4
1431	(0.3,0.7]	0.258824	19	LC3Cdel	N4
1441	(0.7,1]	0.670588	19	LC3Cdel	N4

## Sheet: Figure 4d,k
Condition	Treatment	MFI	Measurment	Repeat
LCV2	30HGF_CHX	7920	Met+	N1
LC3Cdel	30HGF_CHX	12348	Met+	N1
LCV2	30HGF_CHX	9258	Met+	N2
LC3Cdel	30HGF_CHX	12560	Met+	N2
LCV2	30HGF_CHX	11599	Met+	N3
LC3Cdel	30HGF_CHX	14148	Met+	N3
LCV2	HBSS+CHX	7196	CD71+	N1
LC3Cdel	HBSS+CHX	9348	CD71+	N1
LCV2	HBSS+CHX	5396	CD71+	N2
LC3Cdel	HBSS+CHX	9821	CD71+	N2
LCV2	HBSS+CHX	6633	CD71+	N3
LC3Cdel	HBSS+CHX	10083	CD71+	N3

[truncated: 24 more sheets: Figure 4f,g & Supp Fig4a,b,d, Figure 4i, Figure 4j, Figure 5c, Figure 5d, Figure 5e, Figure 5g, Figure 6a, Figure 6b, Figure 6d & Supp Fig.6e, Figure 7a & Supp Fig.7a,b, Figure 7c, Figure 7d, Supplementary Figure 1a, Supplementary Figure 2b, Supplementary Figure 2c, Supplementary Figure 2d, Supplementary Figure 3a, Supplementary Figure 3b, Supplementary Figure 5c …]
